# Supplementary material for: The roles of binge gaming in social, academic and mental health outcomes and gender differences: A school-based survey in Hong Kong
Source: PLoS One. 2025 Aug 13;20(8):e0327365. doi: 10.1371/journal.pone.0327365 (PMC12349090; doi:10.1371/journal.pone.0327365)
Supplement: S1 Data — (CSV) [file pone.0327365.s001.csv]

Table: Data List
GameorNOT	Q2.1_GIGD_CL	Q2.2_GIGD_CL	Q2.3_GIGD_CL	Q2.4_GIGD_CL	Q2.5_GIGD_CL	Q2.6_GIGD_CL	Q2.7_GIGD_CL	Q2.8_GIGD_CL	Q2.9_GIGD_CL	Q3.1a_InternetGame	Q3.1b_Game_hours	Q4.2a_Internet_weekday	Q4.2b_Internet_weekend	Q6.1_SocialSupport	Q6.2_SocialSupport	Q6.3_SocialSupport	Q6.4_SocialSupport	Q6.5_SocialSupport	Q6.6_SocialSupport	Q6.7_SocialSupport	Q6.8_SocialSupport	Q6.9_SocialSupport	Q6.10_SocialSupport	Q6.11_SocialSupport	Q6.12_SocialSupport	Q7.1_Loneliness	Q7.2_Loneliness	Q7.3_Loneliness	Q8.1_DASS_S	Q8.2_DASS_A	Q8.3_DASS_D	Q8.4_DASS_A	Q8.5_DASS_D	Q8.6_DASS_S	Q8.7_DASS_A	Q8.8_DASS_S	Q8.9_DASS_A	Q8.10_DASS_D	Q8.11_DASS_S	Q8.12_DASS_S	Q8.13_DASS_D	Q8.14_DASS_S	Q8.15_DASS_A	Q8.16_DASS_D	Q8.17_DASS_D	Q8.18_DASS_S	Q8.19_DASS_A	Q8.20_DASS_A	Q8.21_DASS_D
1	1	1	1	1	1	1	1	1	1	1	24	2	7	3	1	3	3	3	3	1	1	1	3	5	2	1	1	1	1	1	1	1	3	1	1	3	2	3	1	2	1	1	1	1	2	2	1	1	1
1	0	0	0	0	0	0	0	0	0	0	2	1	2	2	2	3	3	3	6	6	3	6	2	2	6	1	1	1	1	1	3	2	2	1	1	2	2	3	1	1	1	2	1	2	1	3	1	1	2
1	0	0	0	0	0	0	0	0	0	0		0	1	7	4	7	7	6	7	6	7	6	1	1	4	1	1	2	1	1	1	1	1	1	1	1	1	1	1	2	1	1	1	1	1	2	1	1	1
1	0	0	0	0	0	0	0	0	0	0	3	3	2	6	4	4	4	3	4	3	2	3	4	7	5	1	1	1	4	1	1	1	1	1	1	2	1	1	1	1	1	2	1	1	1	2	1	1	1
1	1	0	1	1	0	0	0	1	0	0	1	0	0	5	6	7	7	6	7	7	6	6	7	7	7	1	1	2	1	3	1	1	2	1	1	2	2	1	1	1	1	2	1	1	1	2	1	1	1
1	1	1	1	0	0	1	0	1	0	1	15	7	3	6	6	6	5	5	5	4	2	6	5	2	3	2	2	2	1	4	3	2	4	2	2	2	4	3	2	3	1	3	1	2	2	4	3	1	1
1	1	0	0	0	0	0	0	1	0	0	3	1	3	5	5	4	4	5	6	6	5	6	6	4	6	2	1	1	1	1	1	1	1	1	1	1	1	1	1	1	1	2	1	1	1	1	1	1	1
1	1	1	0	1	0	1	0	0	0	0	2	0	1	4	1	6	6	5	6	4	5	5	6	3	4	1	1	1	1	1	1	1	1	1	1	1	1	1	1	1	1	1	1	1	1	1	1	1	1
0	0	0	0	0	0	0	0	0	0	0		0	0	7	4	6	3	3	5	3	5	5	4	7	4	1	1	1	1	1	1	1	1	1	1	1	2	1	1	1	1	1	1	1	1	1	1	1	1
1	0	0	1	1	1	0	0	1	1	0	4	1	3	4	6	6	5	6	7	7	6	7	7	6	7	2	2	1	1	2	1	2	2	2	2	3	2	1	1	1	1	2	1	1	1	3	3	2	1
1	1	1	1	0	0	0	0	0	0	0		0	2	7	7	7	7	7	2	3	7	4	7	7	4	2	2	2	2	1	1	2	2	1	1	3	3	2	3	2	2	2	1	2	1	4	3	4	2
1	0	0	1	1	1	1	0	0	0	0		0	0	7	7	4	6	5	4	3	4	3	3	5	3	1	1	1	2	2	1	1	3	3	1	1	4	2	2	1	2	2	1	1	2	3	1	2	2
1	0	0	1	1	0	0	0	1	0	1	5	1	2	5	4	5	4	5	5	4	4	4	5	4	4	2	2	2	1	2	1	1	2	1	1	2	2	1	2	2	1	1	1	1	1	1	1	1	1
1	1	1	0	0	0	1	0	1	0	1	4	2	4	4	4	5	5	7	5	5	6	4	5	5	4	1	1	1	1	3	1	1	2	1	1	2	3	2	2	2	2	2	2	2	2	2	2	2	2
1	0	0	1	0	0	0	0	1	0	0	2	1	2	7	6	6	7	5	5	3	3	4	5	6	4	2	2	2	2	1	2	1	3	1	2	2	1	1	2	1	2	1	1	1	2	1	2	1	2
1	0	0	0	0	0	0	0	1	0	0	2	2	3	7	5	7	7	7	5	5	5	5	5	7	5	3	2	2	3	2	2	2	2	4	2	1	2	2	2	2	2	1	1	1	1	1	2	1	2
1	1	0	0	0	0	0	0	1	1	0		5	7	7	7	7	7	7	7	1	3	7	7	1	1	3	1	2	1	1	1	1	1	1	1	1	3	1	1	1	1	1	1	1	1	1	1	1	1
1	0	0	1	0	1	1	0	1	0	0	1	2	3	7	7	7	6	7	4	4	6	5	7	7	5	1	2	1	2	3	1	1	1	1	2	3	1	1	1	1	2	2	1	1	1	4	1	1	1
1	0	1	0	0	0	0	1	1	0	1	7	1	3	7	7	7	7	7	6	4	1	6	7	5	7	1	1	1	1	1	1	1	1	1	2	1	3	3	1	3	2	1	1	1	1	4	1	1	2
1	0	1	0	0	0	0	0	0	0	1	5	2	3	4	5	3	3	3	5	3	3	3	3	3	3	1	1	1	1	2	2	1	1	1	1	1	1	1	1	1	1	1	1	1	1	1	1	2	1
1	0	0	0	0	1	0	0	1	0	0	1	2	2	2	4	3	2	5	5	4	1	6	5	5	6	2	3	3	2	1	1	1	4	4	1	3	4	1	4	1	3	4	2	3	1	2	1	1	1
1	1	0	1	0	0	1	1	1	0	0	4	1	3	5	7	7	7	5	7	5	3	6	4	1	7	2	2	2	1	1	1	3	3	1	1	2	2	1	1	1	1	1	1	1	2	3	2	1	2
1	1	0	0	0	0	0	0	0	0	0	4	2	6	1	4	1	1	2	4	4	2	7	4	3	6	2	2	2	1	2	1	1	3	1	1	1	3	1	2	1	2	1	1	1	1	2	1	1	1
1	1	0	1	0	0	1	0	1	0	1	5	0	5	6	7	5	4	1	1	1	3	1	6	5	1	2	2	1	2	4	3	2	3	1	1	2	3	3	2	1	2	2	1	1	2	1	1	2	4
1	1	0	0	0	0	0	0	0	0	1	5	0	5	5	7	5	6	6	5	3	5	4	5	6	5	1	2	2	2	1	1	1	1	2	2	3	2	1	2	1	2	2	1	1	1	2	2	1	1
1	1	1	1	0	1	1	0	0	0	1	1	0	1	7	7	7	7	6	6	5	7	6	7	7	7	1	1	1	1	3	1	1	2	1	1	1	2	1	1	1	1	3	1	1	1	2	1	1	1
1	0	0	1	0	0	1	0	1	0	1	4	1	4	6	5	6	5	5	7	6	7	6	7	7	6	2	1	1	1	1	1	1	4	1	1	1	1	1	1	1	1	2	1	1	1	1	1	1	1
1	1	1	1	1	1	1	1	1	0	1		7	7	7	5	6	7	5	5	6	6	6	5	5	5	1	2	1	2	2	2	2	4	3	1	4	1	4	4	4	4	2	2	1	1	4	2	2	2
1	0	0	0	0	1	0	0	1	0	0	3	1	2	5	7	7	7	7	7	7	5	7	7	6	7	1	1	1	1	1	1	1	1	1	1	2	2	1	1	3	1	1	1	1	1	1	1	1	1
1	0	0	0	0	1	1	0	1	0	1	10	0	7	1	5	7	7	1	4	6	7	7	5	7	6	2	1	1	1	1	1	1	2	1	1	1	2	1	1	1	1	2	1	2	1	2	1	1	1
1	0	0	0	0	0	1	0	0	0	0	2	1	1	5	5	6	6	6	6	3	6	5	7	7	6	2	1	1	2	2	3	3	3	2	1	1	3	1	1	3	1	2	2	1	1	1	2	3	1
1	0	0	1	0	0	0	0	0	0	0	3	2	2	7	3	4	4	6	7	6	4	7	6	4	7	1	1	1	1	1	1	1	1	1	1	2	2	1	1	1	1	1	1	1	1	1	1	1	1
1	1	1	1	1	1	1	0	1	0	1	7	3	5	3	2	3	3	1	2	1	3	2	2	4	1	2	3	2	2	1	3	1	2	3	1	4	4	4	4	4	2	4	4	3	3	3	2	3	4
1	1	0	0	1	0	1	1	1	1	1	6	6	7	4	5	4	7	4	4	5	6	4	4	3	4	1	1	1	2	2	2	2	2	2	2	2	2	2	2	2	2	2	2	2	2	2	2	4	1
1	0	0	0	0	0	0	0	1	0	0	2	2	2	3	3	3	2	2	6	6	3	4	5	1	5	2	3	2	2	3	2	2	2	1	2	2	2	2	2	2	3	3	2	2	3	2	3	2	3
1	0	0	0	1	0	0	0	1	0	0	3	1	2	5	4	5	4	3	4	4	4	4	4	4	4	2	1	1	2	1	1	2	1	1	1	1	1	1	1	2	1	1	1	2	1	3	1	1	1
1	0	0	0	0	0	0	0	0	0	0		0	0	7	7	7	7	7	7	5	7	7	7	7	5	1	2	2	1	1	1	1	1	1	1	1	1	1	1	1	1	1	1	1	1	1	1	1	1
1	0	0	0	0	1	0	0	1	0	0		1	1	4	7	7	3	6	4	4	3	6	5	7	4	2	2	2	1	1	1	1	1	1	1	1	1	2	1	1	1	1	1	1	3	1	3	1	4
1	0	0	0	0	0	0	0	0	0	0	1	0	0	4	4	4	4	4	4	4	4	4	4	4	4	2	1	2	2	2	4	1	1	1	1	1	1	2	4	4	4	4	1	4	4	4	1	1	4
1	0	0	0	1	0	0	0	1	0	1	3	3	4	5	4	5	6	6	5	4	5	4	5	5	5	2	2	1	1	1	1	1	1	2	2	1	1	1	1	1	1	1	1	1	1	2	1	1	1
1	0	0	1	0	0	1	1	0	0	0	1	1	2	7	1	3	1	4	4	4	2	4	5	2	2	2	3	2	1	1	1	3	2	2	1	3	4	1	1	1	1	3	1	1	1	2	1	1	1
1	0	1	1	1	0	1	0	1	0	0	3	2	3	4	5	5	5	5	5	6	4	6	5	5	5	2	2	2	1	2	1	1	3	2	1	2	3	1	1	2	2	3	1	1	1	1	1	1	1
1	1	0	1	0	0	1	0	1	0	0	4	2	3	7	5	5	5	7	7	6	5	5	6	5	6	2	1	2	2	3	1	2	3	2	1	3	4	1	2	2	1	4	2	1	1	3	4	1	1
1	0	0	0	1	0	0	0	0	0	0		1	1	6	6	6	6	6	6	5	7	7	6	4	5	1	1	1	1	1	1	1	1	1	1	1	1	1	1	1	1	1	1	1	1	1	1	1	1
1	0	0	0	0	0	0	0	0	0	0	2	0	0	7	7	7	7	7	7	7	7	7	7	7	6	2	2	1	2	1	1	1	2	2	2	1	3	2	2	1	1	2	1	1	1	3	1	2	1
1	1	0	0	0	0	0	0	1	0	0		1	4	5	3	5	5	2	6	1	4	5	3	5	3	2	2	1	1	2	1	1	2	1	1	1	2	3	1	1	1	1	1	1	1	2	1	1	1
1	0	0	0	0	0	0	0	0	0	0	1	1	1	4	6	5	5	3	4	4	4	6	5	4	5	2	2	2	1	2	2	1	2	1	1	1	1	2	2	1	1	1	1	1	1	1	1	1	1
1	0	0	0	0	1	0	0	1	0	1		3	3	5	6	6	5	5	6	4	7	4	6	6	2	1	1	1	1	1	1	1	2	2	1	3	4	1	1	2	1	1	1	1	1	1	1	1	1
1	1	0	1	0	0	0	1	0	0	1	8	2	4	4	1	7	7	1	3	2	7	5	1	7	5	2	3	3	1	2	1	1	3	2	1	2	4	2	2	2	1	1	1	1	1	1	1	1	1
1	1	0	0	0	0	0	0	1	0	0	4	2	7	4	2	4	4	4	3	3	4	3	4	5	3	1	2	3	1	1	1	2	1	2	2	1	2	1	1	1	1	1	1	1	1	1	3	1	1
1	0	0	1	0	0	1	0	1	0	0	1	1	2	4	6	6	6	5	6	6	6	6	6	6	5	2	2	1	1	1	1	1	2	1	1	1	1	1	1	1	1	1	1	1	1	1	1	1	1
0	0	0	0	0	0	0	0	0	0	0		1	1	5	5	6	6	6	5	5	6	5	6	6	5	1	1	1	2	1	1	1	2	1	1	1	1	1	1	2	1	1	1	1	1	2	1	1	1
1	0	0	0	1	0	1	0	1	0			0	4	7	7	1	1	1	1	1	1	1	1	1	1	1	1	3	1	1	1	1	1	1	1	1	1	1	1	1	1	1	1	1	1	2	1	2	1
1	1	0	0	0	1	0	1	1	0	1	4	1	2	4	2	6	5	2	7	7	3	7	7	7	2	2	2	2	1	2	1	2	3	1	1	2	4	2	1	1	1	1	1	1	1	1	1	1	1
1	1	0	0	1	0	1	0	1	0	1		5	5	4	3	6	4	1	4	5	3	3	3	3	4	2	2	2	1	2	2	1	3	3	1	3	4	2	2	3	1	2	1	1	1	4	1	3	2
1	1	0	1	1	0	0	0	1	0	0	3	1	1	6	7	6	6	7	6	3	6	7	6	7	4	1	1	1	2	1	1	1	2	1	1	1	1	1	1	1	1	1	1	1	1	1	1	1	1
1	1	0	0	0	0	0	0	0	0	0	4	3	4	6	7	6	6	7	6	7	6	7	7	6	7	2	2	2	1	2	2	4	2	1	1	3	2	1	2	2	1	1	2	1	1	1	2	1	1
1	1	0	1	0	0	0	0	1	0	1		3	5	6	7	7	6	4	6	4	5	2	7	7	6	1	3	2	4	4	1	2	4	1	1	4	1	1	1	1	2	4	2	2	1	4	3	1	1
1	1	0	1	0	0	0	0	0	0	0		2	4	7	7	6	7	7	6	7	7	7	7	7	7	1	1	1	1	1	1	1	2	1	1	1	2	1	1	1	1	1	1	1	1	1	1	1	1
1	0	0	0	0	0	0	0	0	0	1	7	5	7	1	1	2	2	2	2	1	2	2	2	2	2	1	1	1	1	4	2	1	1	1	2	2	1	1	1	1	1	1	1	1	1	2	1	1	1
1	0	0	0	0	0	0	0	1	0	1		4	6	6	4	5	6	4	5	5	6	4	4	5	5	1	1	1	1	1	1	1	1	1	1	1	1	1	1	1	1	1	1	1	1	1	1	1	1
1	1	1	1	0	0	0	0	1	0	1	12	5	6	5	4	5	5	5	4	1	3	2	5	5	2	2	2	2	3	2	2	2	4	2	3	3	4	3	4	4	3	1	2	2	1	3	2	2	1
1	0	0	1	0	0	0	1	1	0	1	6	3	4	5	6	4	5	6	7	6	4	7	3	4	7	2	2	1	2	2	3	1	3	4	2	3	4	3	2	3	2	2	1	2	1	4	1	1	1
1	1	0	1	1	1	0	1	1	1	1	6	2	3	3	3	6	6	5	3	2	4	4	5	5	4	2	3	2	1	1	1	1	3	1	1	2	2	2	1	1	1	1	1	1	2	3	1	1	3
1	0	0	0	0	0	0	0	1	0	0		2	4	7	7	7	7	7	7	7	7	7	7	7	7	1	1	1	1	1	1	1	1	1	1	1	1	1	1	1	1	1	1	1	1	1	1	1	1
1	0	0	0	0	0	1	0	0	0	0	4	3	2	4	4	5	4	5	3	3	2	3	4	6	6	1	1	1	2	2	2	2	1	1	3	3	1	1	2	1	3	4	1	1	1	2	1	2	1
1	0	0	1	1	0	0	0	0	0	0		1	1	4	3	4	4	5	5	4	3	4	5	4	5	2	1	1	2	3	1	1	1	1	1	1	1	2	1	1	1	1	1	1	1	1	1	1	2
1	1	0	0	0	0	0	0	1	1	1	1	1	1	5	5	5	5	5	5	5	5	5	5	5	5	2	2	2	1	1	1	1	1	1	1	2	3	2	1	1	1	2	1	1	2	2	1	1	2
1	1	1	1	0	0	1	0	0	0	1	2	1	1	6	5	7	6	7	5	5	4	5	7	7	7	1	1	1	2	1	1	1	1	1	1	1	1	1	1	1	1	1	1	1	1	1	1	1	1
1	0	0	0	0	1	0	0	0	0	0	3	1	3	4	3	5	4	5	4	4	3	4	5	5	4	2	2	2	1	2	1	1	2	1	1	3	4	2	2	3	3	1	1	1	1	3	1	1	1
1	0	0	1	0	0	0	0	0	0	0	2	1	2	4	4	5	3	3	6	5	3	5	4	5	6	2	2	1	2	2	2	2	4	2	1	1	4	2	2	2	2	1	1	1	1	1	1	1	1
1	1	0	1	0	0	0	0	0	0	1	3	2	4	7	7	6	6	7	7	7	7	6	6	7	7	1	1	1	1	1	1	1	1	1	1	1	2	2	1	1	1	1	1	1	1	1	1	1	1
1	1	0	0	0	0	0	0	0	0	1		4	7	4	4	4	4	4	4	4	4	4	4	4	4	2	2	2	3	3	3	3	3	3	3	3	3	3	3	3	3	3	3	3	3	3	3	2	1
1	0	0	0	0	0	0	0	1	0	0	2	0	1	5	5	5	4	4	4	4	4	4	4	4	4	1	1	1	1	1	1	1	1	1	1	1	2	2	1	1	1	1	1	1	4	1	2	1	4
1	0	0	0	0	0	0	0	1	0	1	6	3	7	7	7	5	5	6	6	6	5	6	6	5	6	2	2	2	1	1	1	1	1	3	1	1	1	1	1	1	1	2	1	1	1	1	1	1	1
1	1	0	0	0	0	1	1	1	0	1	24	7	7	6	6	6	3	5	5	4	4	4	4	5	4	2	2	2	2	3	2	1	3	3	1	2	2	2	2	2	2	3	2	2	2	3	2	2	2
1	1	0	0	0	0	0	1	1	0	1	2	2	3	4	6	6	6	5	5	5	7	6	6	6	6	2	2	2	2	2	2	2	3	2	2	3	4	2	2	1	3	3	2	2	2	3	2	2	1
1	0	0	1	0	0	1	0	0	0	0	2	1	1	7	7	7	7	7	7	7	7	7	7	7	7	1	1	1	1	1	1	1	1	1	1	1	2	1	1	1	1	2	1	1	1	2	1	1	1
1	1	0	1	0	0	0	0	1	1	1	12	4	4	5	6	6	6	5	5	6	5	6	5	5	5	1	2	1	1	2	2	1	2	3	2	2	3	2	2	2	2	2	1	2	1	2	2	2	1
1	0	0	0	0	0	0	0	0	0	0	2	0	3	7	7	7	7	7	7	7	7	7	7	7	7	1	1	1	1	1	1	1	1	1	1	1	1	1	1	1	1	1	1	1	1	1	1	1	1
1	1	0	0	0	0	0	0	0	0	1	5	1	3	3	3	5	4	3	3	3	5	4	3	5	4	2	2	1	1	1	1	1	1	2	2	1	4	2	1	1	1	3	1	1	2	2	1	1	1
1	1	1	1	1	0	1	0	1	1	1	15	5	7	3	3	4	1	4	3	3	1	3	3	4	3	2	2	2	2	4	2	2	3	1	2	2	2	2	2	1	2	2	2	1	3	4	2	3	2
1	0	1	0	0	0	0	0	1	0	0	1	1	3	7	7	7	7	7	7	7	7	7	7	7	7	1	1	1	1	1	1	1	1	1	1	1	1	1	1	1	1	1	1	1	1	1	2	2	1
1	1	1	0	1	0	1	0	1	0	1	5	1	3	3	3	5	4	5	6	5	4	6	5	4	5	2	2	2	4	3	2	1	4	2	2	2	3	4	3	2	2	3	3	2	1	2	3	2	2
1	0	0	0	0	0	0	0	0	0	0	1	1	1	6	4	6	6	5	4	6	5	5	5	5	5	1	1	1	1	1	1	1	1	1	1	1	1	1	1	1	1	1	1	1	1	1	1	1	1
1	1	0	0	0	0	1	0	1	0	1		2	3	7	7	7	7	7	7	7	7	7	7	7	7	1	1	1	2	3	1	2	2	1	1	2	2	1	1	1	1	1	1	1	1	1	1	2	1
1	1	0	0	1	0	0	1	1	0	0		0	2	7	7	7	7	4	3	1	7	1	6	7	1	2	1	1	2	3	1	2	2	1	1	2	3	2	1	1	1	1	1	2	1	1	1	1	1
1	0	0	1	0	0	0	0	1	0	0		2	3	1	6	4	4	5	4	1	1	3	4	2	5	3	2	1	1	2	4	1	1	1	1	2	3	2	1	3	2	3	1	1	3	2	1	1	2
1	1	0	0	1	0	1	0	1	1	0	4	1	2	5	5	4	5	4	4	3	4	4	6	5	5	1	2	2	2	3	1	1	1	1	2	2	1	4	1	1	1	1	1	1	1	2	1	2	1
1	0	0	0	0	0	0	1	1	0	0	2	2	2	5	4	5	4	4	5	4	4	4	5	5	5	2	2	2	3	3	3	2	3	2	3	2	3	3	3	2	2	2	3	2	3	3	2	2	3
1	1	1	1	1	0	1	1	0	0	0		2	3	5	5	6	1	4	5	4	3	4	5	4	4	1	1	1	1	1	1	1	1	1	1	4	3	1	1	2	2	1	1	1	1	2	1	2	1
1	0	0	0	0	1	0	0	0	0	1		5	7	3	7	4	3	5	4	4	2	5	4	3	5	2	3	1	3	2	2	1	2	2	1	2	4	2	2	1	2	3	1	2	1	1	1	2	2
1	0	0	0	0	0	0	0	1	0	1	6	1	6	6	6	6	6	6	6	6	6	6	6	6	6	1	1	1	1	1	1	1	1	1	1	1	2	1	1	1	1	2	1	1	1	1	2	1	1
1	1	0	1	0	0	0	0	1	0	1	2	1	2	7	7	4	3	7	7	6	5	7	7	3	7	2	3	3	2	1	1	1	2	1	2	1	3	2	2	4	2	2	1	2	1	2	1	1	1
1	0	1	1	1	1	0	0	1	0	1	5	0	1	4	6	6	5	6	5	4	5	6	6	6	6	2	2	2	2	1	1	1	3	1	2	1	3	1	2	2	2	4	1	2	1	3	1	1	1
1	1	0	0	1	0	0	0	1	0	0		3	4	7	7	7	7	7	7	7	7	5	7	7	6	1	1	2	2	1	1	1	2	1	1	1	4	2	1	2	1	4	1	1	1	1	1	1	1
1	0	0	0	0	0	0	0	1	0	0	2	0	0	5	7	4	4	6	6	6	5	6	5	4	5	2	2	2	1	2	1	1	2	2	3	2	2	2	2	2	2	1	1	1	1	1	1	1	1
1	1	0	0	0	0	0	0	0	1	0	1	1	1	5	5	3	2	5	7	4	3	7	6	4	5	2	2	1	1	3	2	2	4	3	4	1	4	2	1	2	2	1	1	1	1	3	1	1	1
1	1	0	1	0	0	0	0	1	0	1	5	2	3	6	4	6	7	7	5	5	3	5	7	7	3	1	1	1	2	1	1	1	2	1	1	2	2	1	1	1	1	2	1	1	1	1	1	1	1
1	1	0	0	0	0	1	0	0	0	1	7	2	6	4	2	6	4	2	5	2	2	5	6	6	6	2	2	2	3	2	2	2	3	3	2	1	3	1	4	1	2	2	2	2	1	1	1	1	1
1	0	0	0	0	0	0	0	1	0	0	1	1	1	7	7	4	4	7	7	5	3	7	7	4	7	1	1	1	1	1	1	1	1	1	1	1	1	1	2	1	1	1	1	1	1	1	1	1	1
1	0	0	0	0	0	0	0	1	0	1	3	2	2	7	3	6	6	3	5	5	3	5	4	5	5	2	2	2	2	4	3	2	2	2	2	2	4	3	2	2	2	2	2	2	1	2	1	4	2
1	0	0	0	0	0	0	0	0	0	0	3	1	3	5	5	6	6	6	6	5	5	5	6	5	5	1	1	1	1	1	1	1	1	1	1	1	1	1	1	1	1	1	1	1	1	1	1	1	1
1	1	0	0	0	0	0	1	1	0	0	2	0	2	4	4	6	4	4	3	5	6	4	4	4	4	2	2	1	1	1	1	1	2	1	2	1	1	2	1	1	2	1	1	1	1	2	1	1	1
1	1	1	0	1	1	0	0	1	0	1	7	0	5	4	5	5	3	5	5	6	2	5	5	5	5	2	3	3	3	3	3	1	4	2	3	3	4	3	2	3	2	2	1	3	2	3	3	2	2
1	1	0	0	0	1	0	0	0	0	0		1	1	4	3	5	6	4	2	1	2	2	3	5	2	3	2	2	2	2	1	1	2	2	1	1	2	2	1	1	1	1	1	1	1	2	1	1	2
1	0	0	1	0	0	1	0	1	0	0		1	1	4	3	3	3	3	4	5	2	3	2	2	3	2	2	2	1	1	1	1	2	1	1	1	1	2	1	1	2	3	2	2	2	1	1	1	1
1	1	0	1	0	0	0	0	1	0	0		1	2	7	7	6	6	7	7	7	5	7	7	6	7	1	1	2	1	2	1	1	1	2	1	3	1	1	2	1	1	1	1	1	1	1	1	2	1
1	0	0	0	0	0	0	0	0	0	0		2	4	7	6	6	6	6	6	6	6	6	6	6	6	1	1	1	1	1	1	1	1	1	1	1	1	1	1	1	1	1	1	1	1	1	1	1	1
0	0	0	0	0	0	0	0	0	0	0		1	2	2	4	7	7	4	6	2	4	6	6	7	2	2	3	3	1	1	3	1	1	1	1	3	2	2	1	1	1	1	1	3	1	1	1	1	1
1	0	0	0	0	0	1	0	0	0	0		2	2	5	6	6	5	6	5	4	5	5	6	5	5	2	2	3	1	1	1	1	1	2	3	3	2	1	1	1	2	1	1	1	1	1	1	1	1
1	0	0	0	1	0	0	0	1	0	1	5	3	5	7	6	6	6	7	7	6	5	7	6	5	6	2	1	1	1	1	1	1	2	1	1	1	2	1	1	1	1	3	1	1	1	1	1	1	1
0	0	0	0	0	0	0	0	0	0	1	1	0	1	1	1	7	4	1	1	1	6	1	1	6	1	1	2	2	2	2	4	2	2	1	2	2	4	3	4	4	4	4	4	1	3	4	1	3	2
1	0	0	0	0	0	0	0	1	0	0		2	3	5	5	5	5	6	6	7	5	7	7	5	7	1	1	1	1	2	1	1	1	1	1	2	2	1	1	1	1	1	1	2	1	1	1	1	1
1	1	1	1	0	1	1	0	1	1	0		0	0	2	4	5	3	5	7	7	1	6	5	3	6	3	3	3	4	4	3	3	4	3	4	4	4	4	4	4	4	4	3	1	4	4	4	3	4
1	1	0	1	0	0	1	0	1	1	1	5	1	3	7	7	7	7	7	7	7	5	7	7	5	7	1	2	2	2	1	1	1	3	2	1	1	1	1	1	2	1	4	1	1	1	2	1	3	1
1	0	0	0	0	0	0	0	0	0	1	4	2	4	7	6	6	6	7	7	6	5	7	7	5	6	1	1	1	1	2	1	1	3	2	1	2	4	2	2	2	1	2	1	1	1	3	2	2	1
1	1	0	1	0	0	0	1	1	0	1	1	1	2	2	2	1	2	3	4	3	2	4	3	3	3	3	3	3	1	4	1	1	2	2	1	1	4	2	2	1	2	1	2	2	2	2	1	2	2
1	0	0	0	0	0	0	0	0	0	0		1	1	2	2	5	2	2	4	4	3	3	2	2	2	2	2	2	2	2	2	2	3	2	1	2	2	2	2	2	2	2	2	2	2	2	2	2	2
1	0	0	0	0	0	0	0	0	0	1	4	2	2	7	7	7	7	7	7	7	7	7	7	7	7	1	1	1	3	3	3	3	3	3	3	3	3	3	3	3	3	2	2	2	1	1	1	1	1
1	1	0	0	1	0	0	0	1	0	1	10	3	2	4	4	4	4	4	4	4	4	4	4	4	4	2	2	2	2	2	2	2	2	2	2	2	2	2	2	2	2	2	2	2	2	2	2	2	2
1	1	0	0	0	1	0	0	1	1	1	6	2	4	6	4	4	3	6	6	7	2	6	6	4	6	1	1	1	2	3	1	3	3	3	3	4	4	2	2	3	2	3	1	1	1	2	2	2	1
1	1	0	0	0	0	1	0	1	0	1	15	7	7	5	5	5	5	5	5	5	5	5	5	5	5	1	1	2	2	4	3	2	3	3	2	2	3	1	2	2	2	4	2	3	2	3	3	2	2
1	0	0	0	0	0	0	0	0	0	1	6	0	6	4	1	7	7	3	5	1	2	1	7	5	1	2	3	2	1	2	1	1	1	1	1	1	4	2	1	1	3	1	1	1	3	1	1	1	1
1	1	0	0	0	0	1	0	1	0	1	6	3	4	5	5	5	4	5	6	5	5	6	5	5	5	2	1	1	2	1	1	1	1	1	1	3	3	2	1	1	1	1	1	1	1	1	1	1	1
1	1	0	1	0	0	0	0	1	0	1	2	0	1	5	4	6	6	5	5	5	7	5	7	6	6	2	1	1	2	1	1	1	3	1	1	2	4	1	1	1	1	4	1	2	1	1	1	1	1
1	1	0	1	1	1	0	0	1	1	1		4	7	4	7	6	6	7	7	7	6	7	7	6	7	2	2	2	2	2	2	1	2	1	1	2	2	2	2	2	1	2	1	1	2	1	1	2	1
1	0	0	0	0	0	0	0	1	0	0	3	1	3	4	7	7	6	4	6	4	5	6	4	6	6	1	1	1	1	1	1	1	1	1	1	1	3	1	1	1	1	1	1	1	1	1	1	1	1
1	0	0	0	0	0	0	1	0	0	0		2	3	3	3	7	7	3	2	1	3	3	3	3	3	2	2	2	2	2	2	2	2	2	2	2	2	2	2	2	2	2	2	2	2	2	2	2	2
1	0	0	0	0	0	0	1	1	0	0	2	1	1	3	3	3	3	2	2	2	2	2	3	3	2	2	3	2	2	1	1	1	1	2	1	2	1	1	1	1	1	2	1	1	1	2	1	1	1
1	1	0	0	0	0	0	0	0	0	0		1	2	4	4	5	5	4	4	4	4	4	4	4	4	1	1	1	1	1	1	1	2	1	1	1	1	1	1	1	1	1	1	1	1	1	1	1	1
1	0	0	0	0	0	1	0	0	0	0	1	0	1	5	5	7	7	6	6	5	6	6	5	6	5	2	2	2	1	1	1	1	3	1	1	1	1	2	1	1	1	1	1	1	1	1	1	1	1
1	0	0	0	0	0	0	0	0	0	0	2	0	1	1	1	5	5	1	7	1	4	6	1	5	5	1	1	1	1	1	1	1	2	2	1	2	2	1	1	1	1	1	1	1	1	1	1	1	1
1	1	0	1	0	0	0	0	1	0	1	8	4	7	7	7	6	4	7	3	3	4	6	7	5	4	1	1	1	1	2	1	1	2	1	1	1	2	1	1	1	1	1	1	1	1	1	1	1	1
1	1	0	1	0	0	0	1	1	1	0	5	4	7	5	5	5	4	5	5	6	5	6	6	5	6	2	1	1	1	2	1	1	2	2	1	2	3	2	2	2	1	1	1	1	1	1	1	1	1
1	0	0	0	0	0	0	0	0	0	1	1	0	1	4	7	7	7	7	7	4	7	7	7	7	6	1	1	1	1	1	1	1	1	1	1	1	1	1	1	1	1	1	1	1	1	1	1	1	1
1	1	0	0	1	0	0	0	1	0	1	6	4	5	5	6	6	7	6	7	7	7	7	6	5	7	1	1	1	1	1	1	1	1	1	1	1	1	1	1	1	1	1	1	2	1	1	1	1	1
1	1	0	0	0	0	0	0	0	0	1	5	3	2	7	7	7	7	7	7	7	7	7	7	7	7	1	1	1	1	1	1	1	1	1	1	1	1	1	1	1	1	1	1	1	1	1	1	1	1
0	0	0	0	0	0	0	0	0	0	0		0	1	6	5	7	5	6	5	4	6	4	6	6	5	1	1	1	1	1	1	1	2	1	1	2	2	2	1	1	1	2	1	1	1	1	1	1	1
1	0	0	0	0	0	0	0	0	0	0	0	0	0	7	5	7	6	6	6	5	6	6	6	7	6	1	1	1	1	4	1	1	1	1	2	2	1	1	1	2	1	3	1	2	1	2	1	1	1
1	0	0	1	0	0	0	0	1	0	1	1	1	3	7	6	7	6	6	5	5	7	6	7	6	5	2	1	1	3	2	2	1	1	1	2	3	2	1	2	3	1	1	1	1	1	1	2	1	1
1	1	1	1	1	0	1	0	1	0	1	10	2	5	7	6	6	6	6	6	6	6	6	6	6	6	2	1	1	2	3	2	2	3	2	3	3	2	2	2	3	2	3	2	2	2	3	2	2	2
1	0	0	0	0	1	0	0	1	0	0		0	1	2	2	1	1	2	1	2	2	2	2	1	1	1	1	1	1	1	1	1	1	1	1	1	1	1	1	1	1	1	1	1	1	1	1	1	1
1	1	0	0	0	0	0	0	0	0	1	9	6	7	7	7	7	7	7	7	7	7	7	7	3	7	1	1	1	2	2	2	1	1	1	1	1	1	1	1	1	1	1	1	1	1	3	1	1	1
1	0	0	1	0	0	1	0	0	0	0	3	1	2	6	4	5	4	3	5	4	6	5	6	7	4	2	2	1	3	2	2	2	2	2	2	3	3	3	1	2	1	3	1	2	1	1	1	1	1
1	0	0	0	0	0	0	0	0	0	0	2	0	0	6	6	6	6	5	7	6	6	7	6	6	6	3	2	2	4	2	2	1	2	1	3	4	1	2	2	2	2	2	1	1	1	4	2	1	1
1	0	0	0	0	0	0	0	0	0	0	3	0	3	6	5	6	7	7	5	4	5	6	7	6	5	1	2	2	2	2	1	1	2	1	1	2	1	1	1	1	1	2	1	1	1	1	2	1	1
1	0	0	0	0	0	0	0	0	0	1	5	0	3	7	7	7	1	7	7	7	5	7	7	6	7	1	1	1	3	1	1	1	1	1	1	1	1	1	1	1	1	1	1	1	1	2	1	1	1
1	0	0	1	0	0	0	0	0	0	1	8	0	7	7	7	4	4	7	6	6	1	6	7	4	1	2	3	3	1	3	1	1	3	1	2	2	4	3	2	2	3	2	1	1	2	2	3	3	3
0	0	0	0	0	0	0	0	0	0	0		3	4	7	7	7	7	7	7	7	7	7	7	7	7	1	1	1	1	1	1	1	1	1	1	1	1	1	1	1	1	1	1	1	1	1	1	1	1
1	0	0	0	0	0	0	0	1	0	0	1	0	1	5	6	5	4	1	1	1	2	4	4	7	1	2	3	3	2	3	2	1	1	1	1	1	4	1	1	2	1	1	1	1	1	2	1	2	1
1	1	0	0	0	0	0	0	0	0	0		2	3	5	4	6	3	6	6	6	2	6	6	5	4	2	1	1	2	2	1	1	2	2	1	1	1	1	1	1	1	1	1	1	1	3	1	1	1
1	0	0	0	0	0	0	0	1	0	0		2	4	7	7	4	1	4	4	5	1	5	5	1	2	1	2	1	1	1	1	1	1	1	1	1	3	1	1	2	1	2	1	1	1	1	1	1	1
1	0	0	0	0	0	0	1	0	0	0		1	1	7	7	7	7	7	5	5	6	6	7	7	5	1	1	1	1	1	1	1	1	1	1	1	1	1	1	1	1	3	1	1	1	1	1	1	1
1	1	0	0	1	0	0	1	0	0	0		2	2	7	7	6	7	7	7	1	5	7	6	7	5	1	1	1	1	2	1	1	1	1	1	1	2	1	1	1	2	2	1	1	1	1	1	1	1
1	0	0	0	0	0	0	0	0	0	0		2	7	7	7	7	7	7	7	7	7	7	7	7	7	2	2	1	2	2	1	1	1	1	1	1	1	1	1	1	1	1	1	1	1	1	1	1	1
1	0	0	0	1	0	0	0	1	0	0		1	1	7	6	7	6	7	7	5	6	7	4	6	5	1	1	1	1	1	1	1	1	2	1	1	1	1	1	1	1	1	1	1	1	1	1	1	1
0	0	0	0	0	0	0	0	0	0	1	6	3	5	7	7	7	5	7	5	1	3	7	7	5	3	2	2	2	1	2	1	1	1	1	1	2	3	2	3	1	4	2	1	2	1	2	3	4	2
1	1	0	0	0	0	1	0	0	1	1	6	4	6	5	6	7	7	6	5	4	6	6	6	7	6	2	1	1	2	2	1	1	2	1	1	2	1	1	2	2	1	1	1	1	1	1	2	1	1
1	1	0	0	0	0	1	1	1	0	0		1	2	6	6	7	4	6	6	6	4	6	7	4	7	1	1	1	2	1	1	1	2	1	1	1	2	1	1	1	1	1	1	1	1	2	1	1	1
1	0	0	0	0	1	0	0	1	0	0	3	0	2	5	7	6	6	7	7	7	6	7	7	6	7	1	1	1	1	1	1	1	1	1	1	1	2	1	1	1	1	1	1	1	1	1	1	1	1
1	0	0	0	0	0	0	0	0	0	0	3	2	4	6	6	6	5	5	6	5	5	5	7	5	5	2	2	1	1	1	1	1	2	1	1	1	2	1	1	1	1	1	1	1	1	1	1	1	1
1	1	1	1	1	0	1	0	1	1	1	7	2	6	7	7	4	3	7	7	7	3	5	7	4	7	2	2	2	2	4	2	3	4	1	1	3	4	2	1	3	2	1	1	1	2	4	1	1	1
1	0	0	0	0	0	0	0	0	0	0		0	0	7	7	7	7	7	7	7	7	7	7	7	7	3	3	3	1	1	1	1	2	1	1	2	2	2	2	2	2	2	3	1	1	1	1	1	2
1	0	0	0	0	0	0	0	1	0	0		2	3	5	6	5	3	6	5	5	4	6	5	3	5	1	1	1	1	1	1	1	1	1	1	2	1	1	2	1	1	1	1	1	1	1	1	1	1
1	0	0	0	0	0	0	0	1	0	1	5	1	2	5	6	6	5	5	6	5	5	6	5	5	4	1	1	1	1	1	1	1	1	1	2	1	3	1	3	2	1	1	1	1	1	1	1	1	1
1	0	0	0	0	0	0	1	1	0			1	1	5	1	1	2	3	3	6	5	2	2	4	3	2	2	2	1	2	1	1	2	3	1	1	3	1	1	1	1	4	1	1	1	3	1	1	1
1	1	1	1	0	0	0	1	1	1	1	6	0	5	4	4	4	4	4	4	4	4	4	4	4	4	2	2	2	3	3	3	3	3	3	3	3	3	3	3	3	3	3	3	3	3	3	3	3	3
1	0	0	0	0	0	0	0	1	0	1	3	1	2	4	7	6	7	7	5	5	7	5	6	7	6	1	1	1	1	1	1	1	1	1	1	1	1	1	1	1	1	1	1	1	1	2	1	1	1
1	1	0	0	0	0	0	0	1	0	1	5	2	5	4	4	5	4	4	3	3	4	3	3	4	3	2	2	1	1	2	2	2	2	1	1	3	3	3	2	3	2	2	2	3	1	3	1	2	2
1	0	0	0	0	0	0	0	0	0	0	2	1	2	3	2	4	3	2	4	3	2	2	2	3	3	2	2	2	3	2	1	2	4	4	2	3	3	4	3	4	3	1	3	2	2	4	2	2	3
1	0	0	0	1	0	0	0	1	0	0	4	2	2	5	5	7	6	4	4	4	6	6	6	6	6	2	2	1	2	1	1	1	1	2	1	1	3	1	1	3	2	1	1	1	1	1	1	1	1
1	1	1	1	0	0	1	0	0	0	1	13	4	5	3	3	5	4	3	5	4	2	4	3	3	4	1	1	1	4	1	1	1	2	1	2	3	4	2	1	1	1	1	1	1	1	4	1	1	1
1	0	0	0	0	0	0	0	0	0	0		0	0	4	4	4	4	4	4	4	4	4	4	4	4	1	1	1	1	3	1	1	1	1	1	1	1	1	1	1	1	1	1	1	1	1	1	1	1
1	1	0	0	0	0	0	0	0	0	1	5	4	4	3	3	5	5	5	4	4	4	4	4	5	4	2	3	2	3	2	1	1	1	1	1	2	2	1	1	1	1	2	1	1	1	3	1	1	1
1	0	0	0	0	0	0	0	1	0	0	1	1	1	7	7	7	7	7	5	6	1	7	7	7	7	3	3	3	4	1	2	1	1	1	1	1	4	2	1	1	4	2	1	1	4	4	1	1	4
1	0	0	0	0	0	0	1	0	0	1	8	1	2	5	5	5	4	3	5	4	2	6	5	3	3	2	2	2	1	1	1	1	2	3	1	1	4	2	1	1	1	2	1	1	1	2	1	3	2
1	1	0	1	0	0	0	0	0	0	1	7	1	7	4	4	4	4	6	6	6	3	6	4	6	6	1	1	1	3	2	1	1	1	1	1	1	1	1	1	1	1	1	1	1	1	1	1	1	1
1	0	0	0	0	0	0	0	0	0	0	3	1	2	3	6	5	5	5	2	1	6	1	3	6	1	1	1	1	1	2	1	1	1	1	1	1	1	1	1	1	1	1	1	1	1	1	1	1	1
1	0	0	0	0	0	0	0	1	0	1	1	1	0	3	3	3	3	3	5	5	3	4	4	3	5	3	1	2	2	2	1	1	1	2	1	3	4	2	2	2	1	1	1	1	1	1	1	1	4
1	1	1	1	0	0	0	0	1	0	1	8	3	7	7	6	7	7	7	7	6	4	7	6	7	7	1	2	1	1	1	1	1	1	1	1	3	1	1	1	1	1	2	1	1	1	1	1	1	1
1	0	0	0	1	0	0	0	0	0	0		1	2	5	5	7	7	6	5	5	4	5	7	6	4	1	1	1	1	1	1	1	2	1	1	1	2	1	1	1	1	1	1	1	1	1	1	1	1
1	1	0	0	0	0	0	0	1	0	1	4	2	3	5	5	6	6	6	6	6	7	6	6	6	6	1	1	1	2	1	1	1	1	1	1	2	1	1	1	2	1	1	1	1	1	2	1	1	1
1	1	0	1	0	0	0	0	1	0	0	3	2	3	4	4	5	5	5	7	6	4	7	7	7	7	2	1	1	2	1	1	1	1	1	1	1	4	1	4	1	1	1	1	1	2	2	1	1	1
1	0	0	0	0	0	0	0	0	0	0	1	0	1	2	6	2	2	5	3	2	2	2	4	3	3	3	3	3	1	1	3	1	3	2	3	3	4	4	3	3	3	3	3	3	4	2	2	3	4
1	1	0	1	0	0	0	0	1	0	0	2	2	3	4	6	6	6	6	5	4	5	5	2	5	5	1	1	1	2	2	1	1	1	1	1	1	1	1	1	2	1	1	1	1	1	2	1	1	1
1	0	0	0	0	0	0	0	0	0	0	2	2	3	7	7	5	5	5	4	4	4	7	7	5	7	1	1	1	1	1	1	1	1	1	1	1	1	1	1	1	1	1	1	1	1	1	1	1	1
1	0	0	0	1	0	0	0	0	0	0		0	0	7	7	7	7	7	7	7	7	7	7	7	7	1	1	1	3	1	1	1	1	2	1	3	1	1	1	1	1	3	1	1	1	3	1	1	1
1	1	0	0	0	1	0	0	1	0	1	4	1	4	3	5	5	4	3	4	4	3	5	1	5	5	1	1	1	1	1	1	1	1	1	1	2	1	1	1	1	1	1	1	1	1	2	1	1	2
1	1	0	0	0	0	0	1	1	0	0	2	1	2	4	5	5	5	5	6	6	4	5	4	5	6	2	2	2	3	2	1	1	2	2	1	2	3	3	3	3	2	3	2	2	2	2	2	2	2
1	0	0	0	0	0	0	0	0	0	1	7	4	6	4	6	6	6	6	6	6	6	6	6	6	6	1	1	1	1	1	1	1	2	1	1	1	2	1	1	1	1	2	1	1	1	1	1	1	1
1	1	1	1	1	0	1	0	1	0	1	5	6	7	4	5	6	6	5	5	5	5	4	5	5	6	1	2	2	1	1	1	1	3	1	1	2	3	1	1	1	1	1	1	1	1	1	1	1	1
1	1	0	1	0	1	1	0	0	0	1	2	0	7	6	7	7	7	6	5	5	6	5	7	5	5	1	1	1	1	3	1	2	1	1	1	1	2	2	2	1	1	1	1	1	1	2	1	1	1
1	0	0	0	0	0	0	0	0	0	0	2	2	2	6	4	5	4	5	3	3	6	5	6	5	3	2	2	2	2	2	1	1	2	1	1	2	3	3	2	2	1	1	1	1	1	2	1	1	1
1	0	0	1	0	0	0	0	1	0	0	2	1	3	4	7	4	5	7	2	3	2	1	7	6	2	3	2	2	2	3	3	2	2	1	1	4	4	2	2	3	4	1	1	1	1	2	1	1	3
1	0	0	1	0	0	0	0	1	0	0	2	1	1	2	3	1	1	2	2	4	2	5	3	1	2	1	2	2	1	1	2	1	1	1	1	1	1	2	1	1	1	2	1	1	2	1	1	1	2
1	0	0	0	0	0	0	0	0	0	1	5	2	3	4	4	4	4	4	4	4	4	5	4	4	5	1	1	1	2	2	1	1	1	2	1	1	3	1	2	1	1	3	2	1	1	2	1	1	1
1	0	0	1	0	0	0	0	1	0	1	6	3	3	4	4	5	5	4	4	6	5	3	4	4	4	1	1	1	1	1	1	1	1	1	1	1	1	1	1	1	1	1	1	1	1	1	1	1	1
1	0	0	0	0	0	0	0	0	0	0	2	1	1	6	6	6	5	6	6	6	5	6	6	6	6	1	1	1	1	1	1	1	1	1	1	1	1	1	1	1	1	1	1	1	1	3	1	1	1
1	0	0	1	0	0	0	0	0	0	0	2	1	2	5	4	6	6	5	5	5	6	5	6	6	5	2	2	2	1	1	1	1	1	1	1	1	2	1	2	1	1	1	1	1	1	1	1	1	1
1	1	1	1	0	1	0	0	1	0	1	12	5	7	7	6	7	7	7	6	6	6	7	6	7	7	1	1	1	2	1	1	1	2	1	2	3	4	2	1	2	1	1	2	1	1	1	1	1	4
1	1	0	1	0	0	1	0	1	0	1	5	7	7	5	7	4	6	7	7	7	7	7	4	6	1	3	1	2	1	4	2	1	1	3	1	1	2	4	4	4	4	3	4	1	4	3	2	4	4
1	1	0	1	0	0	0	0	1	0	1	8	1	5	5	4	7	5	6	7	6	4	7	4	7	4	2	2	1	2	2	1	1	1	1	1	1	3	2	2	2	2	2	2	1	1	2	2	1	1
1	0	0	0	0	0	0	0	0	0	0		1	1	4	2	6	5	6	5	5	2	4	5	5	3	2	1	1	1	1	1	1	1	2	1	1	4	1	1	1	1	2	1	1	1	1	1	1	1
1	0	0	0	1	0	0	0	1	0	0	1	0	1	4	4	3	3	5	1	1	5	4	3	3	4	1	1	1	2	1	1	1	2	1	1	2	4	1	1	2	2	2	2	2	1	2	1	1	1
1	0	0	0	0	0	0	0	0	0	0	3	2	3	1	1	1	2	1	1	1	1	1	1	1	1	3	2	3	2	4	3	1	2	3	3	4	4	4	4	3	3	3	2	2	3	2	4	2	3
1	1	0	0	1	0	0	0	0	1	0	3	2	3	3	3	3	2	3	2	3	2	3	3	2	3	2	2	2	2	2	2	2	2	2	1	2	3	2	2	1	1	2	1	1	1	3	1	1	1
1	1	1	1	1	1	1	1	1	1	1	10	7	7	6	7	6	6	6	4	4	6	7	7	2	4	1	2	1	2	3	2	1	4	2	1	4	3	3	2	1	1	3	1	1	2	2	2	1	2
1	1	0	0	1	0	0	0	1	0	1	6	3	5	4	5	6	5	1	3	3	1	6	1	1	3	1	2	1	3	4	1	1	2	1	1	2	3	1	2	2	1	1	1	1	1	2	1	1	1
1	0	0	0	0	0	0	0	1	0	0	3	1	2	7	6	4	5	7	6	5	3	6	7	7	7	2	2	1	1	2	3	2	1	2	1	1	4	2	2	1	2	4	1	1	2	3	1	1	3
1	1	0	1	0	0	1	0	1	0	1	7	4	7	5	5	5	4	5	5	5	4	5	5	4	5	1	1	1	1	1	1	1	2	1	2	2	3	3	2	1	1	2	1	2	2	3	1	1	2
1	1	0	0	0	0	0	0	1	0	0	3	1	3	3	3	6	5	3	6	4	4	5	2	5	5	2	2	2	2	2	1	1	3	1	1	1	2	3	2	2	1	1	1	1	1	1	1	1	2
1	1	0	0	0	0	0	0	1	0	1	8	3	6	5	5	7	7	7	6	6	7	6	6	6	7	2	2	2	2	4	2	3	2	3	3	3	2	2	2	2	2	2	2	2	2	2	3	2	2
1	1	1	1	1	0	1	0	1	1	1	14	6	7	5	5	4	3	5	5	5	2	5	5	3	5	2	2	2	2	4	3	1	3	1	1	4	3	4	3	3	3	1	2	2	4	3	2	2	4
1	0	0	1	0	0	0	0	1	0	0	3	0	3	6	7	5	5	6	7	5	3	6	6	4	5	2	1	2	2	1	2	1	1	3	2	2	1	1	2	3	2	2	1	3	2	4	3	3	2
1	0	0	0	0	0	0	0	1	0	1	3	1	1	4	5	6	6	6	7	5	5	7	4	5	7	1	1	1	2	3	2	1	1	1	2	1	1	1	2	1	1	1	1	1	1	1	1	1	1
1	1	0	0	1	0	1	0	1	0	1	6	3	5	5	6	6	7	6	5	4	6	4	6	7	5	1	1	1	1	1	1	1	2	1	1	1	2	2	1	1	1	2	1	2	1	2	1	1	1
1	0	0	0	0	0	0	0	0	0	0		3	4	1	1	1	1	1	5	4	1	2	1	1	4	1	1	1	4	4	1	1	1	1	1	1	3	1	1	3	1	1	1	3	1	1	1	1	1
1	0	0	0	0	0	0	0	0	0	1	2	0	1	7	7	7	7	7	7	7	7	7	7	7	7	1	2	1	1	1	1	1	2	2	1	2	1	1	1	2	1	1	1	1	1	3	1	1	1
1	0	0	0	0	0	1	0	1	0	0		3	6	1	1	3	1	3	5	5	1	6	1	1	6	3	3	3	3	2	1	1	1	2	1	3	3	2	3	3	3	1	1	1	2	2	1	3	2
1	1	0	0	0	1	0	0	1	0	0	4	2	4	7	7	4	5	7	5	6	3	4	5	4	6	2	1	1	2	1	1	2	4	2	3	2	2	2	2	1	1	3	2	1	1	1	2	2	1
1	1	1	1	1	1	0	0	0	1	1	10	3	7	5	5	4	5	5	5	4	4	4	4	4	5	2	2	2	1	1	2	1	4	1	1	1	3	1	2	2	2	4	1	3	1	3	1	1	1
1	1	1	0	0	0	1	0	0	1	0	2	1	5	3	2	4	4	5	2	1	3	2	5	4	1	3	3	3	1	1	3	1	2	2	1	2	4	2	3	2	2	3	1	3	2	1	3	2	3
1	0	1	0	1	0	0	1	1	1	1	6	3	6	3	5	7	1	3	5	4	1	5	4	1	7	1	3	2	4	2	2	2	4	2	1	2	4	1	1	4	1	2	1	3	1	4	1	1	1
1	1	0	0	0	0	0	0	1	0	1	12	4	7	7	7	7	7	7	7	7	7	7	7	7	7	1	1	1	1	1	1	1	1	1	1	1	1	1	1	1	1	1	1	1	1	1	1	1	1
1	1	1	1	0	1	0	0	0	0	1	24	7	7	7	7	7	7	7	7	7	7	7	7	7	7	1	1	1	2	1	1	1	1	1	1	1	1	1	1	2	1	1	1	1	1	1	1	1	4
1	1	0	0	0	0	0	0	1	0	0		3	5	4	4	5	4	4	5	4	5	5	4	5	5	2	2	1	3	2	2	1	3	1	2	2	2	2	2	3	3	2	1	1	1	1	3	1	1
1	1	0	0	0	0	0	0	0	0	0		0	0	4	5	5	4	4	5	4	4	5	4	4	5	1	1	1	1	1	1	1	2	1	1	2	2	1	1	1	1	1	1	1	1	2	1	1	1
1	1	1	1	0	0	0	0	1	0	0	3	5	7	4	5	7	1	4	5	3	1	6	5	2	4	2	2	2	1	1	1	1	2	1	1	3	4	4	1	1	1	1	1	2	1	1	2	1	2
1	1	0	1	0	0	0	0	0	0	0	1	1	2	2	1	3	2	1	1	2	3	2	1	2	1	2	3	3	4	4	2	2	2	1	2	4	4	3	4	3	4	4	4	4	3	4	3	4	2
1	0	0	0	0	0	0	0	1	0	0	2	1	1	1	3	5	4	2	3	1	2	1	1	3	1	3	3	3	1	4	1	1	2	1	4	3	4	2	1	2	1	1	1	1	1	2	1	1	1
1	0	0	0	0	0	0	0	1	0	0		1	2	4	4	4	4	4	4	4	4	4	4	4	4	1	1	1	1	2	1	1	2	1	1	1	2	1	1	1	1	2	1	1	1	1	1	1	1
1	1	0	0	0	0	0	1	0	0	0	3	2	1	4	4	6	6	4	5	5	4	4	3	4	4	2	1	2	1	1	1	1	1	2	1	2	3	2	2	2	2	2	1	2	1	2	1	2	1
1	0	1	1	1	0	0	0	0	0	0	3	1	2	1	1	2	1	1	5	4	1	3	1	2	1	1	1	2	2	2	2	1	2	2	1	1	1	2	2	3	2	1	1	2	1	3	4	1	3
1	0	0	0	0	0	0	0	1	0	0		0	0	1	4	1	1	7	6	4	1	7	5	1	7	2	2	2	2	2	1	1	1	2	2	1	3	2	2	1	1	2	1	1	2	1	1	2	1
1	1	0	1	1	0	1	0	0	0	0		4	6	5	1	5	4	1	4	4	4	4	4	5	4	2	1	3	1	1	4	1	2	1	1	1	2	1	1	1	1	4	1	4	1	2	1	1	2
1	0	0	0	0	0	0	0	0	1	1	2	0	1	7	7	7	7	7	7	7	4	7	7	5	7	1	1	1	3	4	1	2	2	2	2	3	3	1	1	2	2	2	1	1	1	2	1	1	1
1	0	0	1	1	0	0	0	1	0	1	12	3	4	4	6	5	5	5	6	6	3	6	7	4	6	2	2	1	1	2	1	1	2	1	2	1	2	1	1	1	1	2	1	1	1	1	1	1	1
1	1	1	0	0	1	1	0	0	0	0		2	3	4	4	4	4	4	4	5	4	5	4	4	4	1	2	2	1	1	1	1	3	2	2	3	3	1	1	1	1	2	1	2	2	2	1	1	1
0	0	0	0	0	0	0	0	0	0	0	4	0	4	6	4	7	6	6	5	5	5	6	7	7	6	2	2	1	1	1	1	1	1	1	2	1	1	1	2	1	1	1	1	1	2	1	1	1	1
1	1	0	1	0	1	1	0	1	1	1	7	1	4	4	4	4	4	4	4	4	4	4	4	4	4	2	2	2	2	2	1	1	2	1	2	2	2	2	1	1	1	1	1	2	1	2	2	1	2
1	1	0	0	0	1	0	0	0	0	1	5	2	3	7	7	3	1	7	3	3	1	7	7	2	7	1	1	2	1	3	1	1	2	1	1	4	1	2	1	1	1	4	1	1	3	2	1	1	2
1	1	0	0	0	0	1	0	1	0	0		1	2	1	2	6	3	1	6	5	3	4	4	5	3	2	2	2	1	2	1	2	2	1	1	3	3	1	3	2	2	4	1	1	2	2	1	2	1
1	1	0	1	1	0	1	0	1	0	1	5	2	6	7	7	7	7	7	7	7	7	6	7	6	7	2	2	2	4	3	4	4	3	3	3	4	4	4	3	3	3	4	3	3	3	3	3	3	4
1	0	0	0	0	0	0	0	0	0	0		1	1	4	4	4	4	4	4	4	4	4	4	4	4	1	1	1	1	1	1	1	1	1	1	1	1	1	1	1	1	1	1	1	1	1	1	1	1
1	1	1	1	0	0	0	1	1	0	1	6	2	4	4	6	5	6	6	7	7	4	4	4	1	7	2	2	1	2	1	1	1	1	1	1	1	1	1	1	1	1	1	1	1	1	1	1	1	3
1	0	0	0	0	0	0	0	1	0	0		1	1	5	6	7	7	6	6	7	5	7	6	7	7	1	1	1	1	1	1	2	1	1	2	2	2	2	1	1	1	2	1	1	1	2	1	1	2
1	1	0	1	1	0	0	1	1	0	1	8	2	2	5	5	4	4	5	4	3	4	5	5	4	5	2	2	2	2	1	1	1	2	2	1	1	2	3	1	2	1	2	1	1	1	1	1	2	2
1	1	0	0	0	0	0	0	0	0	1	5	1	3	4	4	4	4	4	4	4	4	4	4	4	4	1	1	1	1	2	1	1	1	1	1	2	1	2	1	1	1	1	1	2	2	1	1	1	2
1	1	0	1	0	0	0	0	0	0	1	5	3	4	4	4	4	4	4	4	4	4	4	4	4	4	1	1	1	1	2	1	1	1	1	1	1	4	1	1	1	1	1	1	1	1	1	1	4	1
1	0	0	0	0	0	0	0	0	0	0		2	2	5	5	5	5	5	5	5	5	6	6	6	6	1	1	1	1	1	1	1	1	1	1	1	1	1	1	1	1	1	1	1	1	1	1	1	1
1	1	0	0	0	0	0	0	0	0	0	3	2	2	6	6	6	6	6	6	6	6	6	6	6	6	1	1	1	1	1	1	1	1	1	1	1	1	1	1	1	1	1	1	1	1	1	1	1	1
1	0	0	0	0	0	0	0	0	0	0	3	1	2	4	4	4	4	4	4	4	4	4	4	4	4	2	1	1	1	3	1	1	1	1	1	2	2	1	1	1	1	2	1	1	1	1	1	1	1
1	1	1	1	1	0	1	0	1	0	0	1	0	1	3	4	6	6	3	4	3	6	4	5	6	4	2	2	2	1	2	2	2	1	2	2	2	4	2	2	2	2	2	2	2	2	2	2	1	1
1	1	0	0	1	1	0	1	1	0	1	12	0	5	4	4	4	4	4	4	4	4	4	4	4	4	1	3	3	2	3	1	1	3	2	2	1	3	2	2	1	1	1	2	2	2	2	2	2	1
1	1	0	0	0	0	0	0	1	0	0	4	4	4	7	7	5	4	7	7	5	7	7	4	7	7	2	2	3	2	1	1	1	2	1	2	1	1	1	1	1	1	2	1	1	1	1	1	1	1
1	0	0	0	0	0	0	0	0	0	1	5	0	6	5	4	4	4	5	6	4	4	5	4	3	5	2	2	2	2	1	1	1	1	1	1	2	2	2	1	1	1	1	1	1	1	2	1	1	1
1	1	0	1	1	0	0	0	1	0	1	6	2	4	5	7	5	4	7	7	6	4	7	7	5	7	2	2	1	1	1	1	1	1	1	1	1	1	1	1	1	1	1	1	1	1	1	1	1	1
1	1	0	1	0	0	0	0	1	0	0	7	2	7	6	4	6	6	4	4	5	4	6	6	4	6	1	2	2	1	1	1	1	1	1	2	2	3	2	2	2	2	2	1	1	1	2	3	1	1
1	0	0	1	0	0	0	0	0	0	0	4	2	3	7	7	7	7	7	7	7	7	7	7	7	7	2	2	1	2	1	2	1	3	2	1	1	1	2	2	2	1	1	1	1	1	2	1	1	2
1	0	0	0	0	0	0	0	1	0	1	3	1	2	5	5	6	6	6	7	6	6	7	7	7	7	1	1	1	1	2	2	1	1	1	1	2	2	2	1	2	2	2	1	1	1	1	1	1	2
1	1	1	1	1	1	0	0	1	1	1	12	2	7	2	3	3	3	4	4	2	4	4	1	4	5	2	2	3	1	4	1	1	4	1	2	2	4	4	3	3	1	1	1	1	1	3	1	1	1
1	0	0	0	0	0	0	0	0	0	0	2	1	2	4	4	7	7	4	5	4	7	3	2	6	2	1	1	2	2	1	1	1	1	1	1	1	2	2	1	1	1	1	1	1	1	1	1	1	1
1	1	0	0	0	0	1	0	1	0	0	2	2	3	4	4	4	4	4	4	4	4	4	4	4	4	2	2	2	2	2	2	3	2	2	2	2	2	2	2	2	2	2	2	2	2	2	1	2	1
1	1	0	1	0	1	1	0	0	0	1	10	2	7	6	6	7	5	5	4	4	5	4	4	5	5	2	1	1	1	2	1	1	2	1	1	2	2	2	1	1	1	1	1	1	1	1	1	1	1
1	0	1	1	0	0	0	1	1	0	0	4	2	4	2	5	2	2	5	7	7	3	7	6	3	7	1	1	1	1	1	1	1	2	1	1	2	3	2	2	2	1	1	1	1	2	2	1	1	2
1	0	0	0	0	1	0	0	1	0	1	7	2	3	6	4	5	6	6	7	6	5	7	5	5	5	1	1	2	1	1	1	1	2	1	1	1	4	2	2	1	1	1	1	1	1	2	1	1	1
1	0	0	0	0	0	0	0	1	1	1	6	2	5	5	6	7	6	6	5	5	5	6	6	6	6	2	1	1	2	3	1	2	2	2	1	2	3	2	2	2	2	2	1	1	1	2	1	2	1
1	1	0	1	0	0	0	0	1	0	0	3	2	3	7	6	7	7	6	6	7	7	6	7	5	7	2	1	1	1	2	1	1	1	2	2	2	4	1	1	1	1	1	1	1	1	2	2	1	1
1	1	0	1	0	0	0	0	1	0	0	3	1	3	4	3	7	5	3	6	5	7	6	4	7	5	1	1	1	1	1	1	1	2	1	1	1	2	2	2	1	2	4	1	1	1	1	1	2	1
0	0	0	0	0	0	0	0	0	0	0	1	1	0	6	6	6	6	6	6	6	6	6	6	6	6	1	1	1	1	1	1	1	1	1	1	1	1	1	1	1	1	1	1	1	1	1	1	1	1
1	1	0	0	0	0	0	0	1	0	0	3	2	3	4	4	4	4	4	4	4	4	5	4	5	5	2	2	2	3	2	2	2	1	1	1	1	3	2	2	3	2	2	2	2	1	1	1	1	2
1	0	0	0	0	1	0	0	1	0	1	4	2	5	3	6	7	7	3	4	4	7	7	7	7	7	2	2	2	2	2	1	1	1	1	1	1	1	1	1	1	1	1	1	1	1	1	1	1	1
1	0	0	0	0	0	0	0	0	0	1	5	4	2	5	6	5	6	4	5	2	7	5	5	2	6	1	1	1	1	2	1	1	1	1	1	1	2	1	1	1	1	1	1	1	1	2	1	1	1
1	0	0	0	0	0	0	0	0	0	0		0	2	5	5	5	5	5	5	5	5	5	5	5	5	2	2	2	1	1	4	4	4	2	4	4	4	4	4	4	4	4	4	4	4	4	2	2	4
1	1	0	1	0	0	0	0	0	0	0	2	1	1	5	5	5	4	4	4	4	5	5	4	6	4	2	2	2	1	1	2	1	1	1	1	2	2	1	1	1	1	2	1	1	1	1	1	1	1
1	0	0	0	1	0	0	1	1	0	1	5	2	5	6	6	6	7	7	7	7	5	7	7	5	7	2	2	2	3	1	1	1	3	1	3	4	4	3	3	3	3	2	3	3	2	1	3	3	2
0	0	0	0	0	0	0	0	0	0	0	4	7	7	1	1	1	1	1	1	1	1	1	1	1	1	2	2	2	1	1	1	1	1	1	1	1	1	1	1	1	1	1	1	1	1	1	1	1	1
1	0	0	0	0	0	0	0	0	0	0	0	0	0	1	1	1	1	1	1	1	1	1	1	1	1	1	1	1	1	1	4	1	4	1	1	1	1	1	4	4	4	4	4	4	4	4	1	4	4
1	1	1	1	0	0	1	0	0	0	1	450	5	7	1	1	4	4	1	4	1	1	1	1	4	1	1	1	1	1	1	1	1	4	1	1	1	1	4	1	1	1	4	1	3	1	2	1	1	1
0	0	0	0	0	0	0	0	0	0			0	3	4	3	5	6	7	4	5	7	4	5	6	7	2	2	3	4	4	4	4	4	4	4	4	4	4	4	4	4	4	4	4	4	4	4	4	4
1	1	0	1	0	1	1	0	1	0	1	13	3	7	1	3	3	2	1	3	1	1	2	3	1	2	2	2	2	1	1	3	3	2	3	1	1	1	3	2	3	2	3	2	3	4	3	2	3	4
1	0	0	1	0	0	0	0	0	0	0		1	1	4	4	4	4	4	4	4	4	4	4	4	4	3	3	3	3	3	3	3	3	3	3	3	3	3	3	3	3	3	3	3	3	3	3	3	3
1	1	0	1	1	1	1	0	1	1	1	6	4	5	4	3	5	3	3	5	4	4	4	4	4	4	2	2	2	2	2	2	1	3	1	1	2	2	2	2	2	1	2	1	2	2	1	2	2	2
1	0	1	0	0	0	1	1	0	0	0		1	2	4	4	6	5	5	5	5	5	4	4	5	5	2	2	2	4	2	4	3	2	2	2	4	2	2	3	4	2	2	2	4	1	2	2	2	2
1	0	0	0	0	0	0	0	0	0	0	2	1	2	5	5	5	5	5	4	4	5	4	5	5	4	1	1	1	1	1	1	1	1	1	1	1	2	1	1	1	1	1	1	1	1	1	1	1	1
1	1	0	1	1	0	1	1	1	0	1	5	2	3	5	7	6	5	7	7	7	5	7	6	5	6	1	1	1	1	1	2	1	3	1	1	3	3	2	2	2	2	1	1	1	1	1	1	1	2
1	1	0	1	0	0	0	1	1	0	0		1	3	5	4	6	5	5	6	6	7	6	3	7	6	2	1	2	3	1	3	1	2	2	1	3	3	2	1	3	2	2	1	1	1	1	1	2	1
1	1	0	1	0	1	1	1	0	1	1	5	2	4	7	7	1	1	5	7	7	1	3	3	1	7	1	1	1	1	1	1	1	1	1	1	1	2	1	1	1	1	2	1	1	1	3	1	1	1
1	1	0	0	0	0	0	1	1	0	0	5	3	4	1	1	3	2	1	4	6	1	1	1	1	2	3	3	3	3	1	2	1	1	3	4	3	2	4	4	4	2	3	2	1	4	4	1	3	4
1	1	0	1	0	0	0	1	1	0	1	9	5	5	6	6	6	6	6	5	5	4	5	5	4	5	2	2	2	2	2	2	2	2	2	2	2	3	3	3	3	3	2	2	2	1	2	2	2	2
1	0	0	0	0	0	0	0	0	0	0		0	0	3	6	5	5	6	6	6	5	6	5	4	6	3	2	2	1	1	1	1	1	2	1	2	1	1	1	2	1	1	1	1	1	1	1	1	1
1	0	0	0	0	0	0	0	1	0	1	3	3	7	7	7	7	7	7	7	7	7	7	7	7	7	2	1	1	1	2	1	1	1	1	1	3	1	1	1	1	1	2	1	1	1	1	1	1	1
1	0	0	0	0	0	0	0	0	0	0		1	3	5	5	4	4	5	4	4	3	4	4	4	5	1	1	1	1	2	1	2	1	1	2	1	4	3	2	1	1	3	1	1	2	1	2	1	3
1	1	0	0	1	0	0	0	1	0	0	4	2	4	4	6	6	4	4	5	5	5	5	5	5	5	2	1	1	1	2	1	1	2	1	1	2	2	1	1	1	1	2	1	1	1	2	1	1	1
1	0	0	0	0	1	0	1	1	0	0	3	1	4	5	5	6	5	4	5	5	5	5	6	6	5	2	2	1	1	1	2	1	3	1	1	2	2	1	2	2	1	2	2	1	1	1	1	1	1
1	0	0	1	0	0	1	1	1	0	0	3	1	3	3	3	6	5	3	2	2	6	3	3	5	3	3	1	1	3	4	3	1	1	2	1	3	1	3	3	3	2	1	2	3	4	2	1	2	1
1	1	0	0	0	0	0	1	1	0	0	4	2	3	3	5	6	5	4	6	5	3	4	3	5	6	3	2	1	2	1	2	1	2	1	3	4	4	2	3	2	3	1	1	1	2	2	1	2	1
1	0	0	0	0	0	0	0	0	0	1	4	3	4	5	5	6	5	5	5	5	5	5	5	5	5	1	1	1	1	1	1	1	1	1	1	1	2	1	1	1	1	1	1	1	1	1	1	1	1
1	1	0	1	0	0	0	0	0	0	1	6	3	6	4	5	5	4	5	5	5	3	5	4	4	5	1	3	1	1	1	1	1	2	2	1	1	3	2	1	1	1	1	1	1	2	2	1	1	1
1	0	0	0	0	0	0	0	0	0	1	1	0	0	4	4	6	6	4	4	4	6	5	5	6	5	1	1	1	2	2	1	1	2	1	1	1	1	1	1	2	1	1	1	1	1	2	1	1	1
1	1	0	0	0	0	0	0	1	0	0		0	0	4	5	5	5	5	5	5	5	5	5	5	5	1	1	1	1	1	1	1	1	1	1	3	1	1	1	1	1	1	1	1	1	1	1	1	1
1	1	0	0	0	0	0	0	0	0	0		2	6	5	6	7	7	6	6	6	6	6	6	6	6	2	2	1	1	1	1	1	1	1	1	1	1	1	1	1	1	2	1	2	2	2	1	1	1
1	1	0	0	0	0	0	0	1	0	1	4	2	6	7	7	7	7	7	7	7	7	7	7	7	7	1	1	2	1	4	2	2	1	1	1	1	2	1	1	1	1	4	1	1	1	1	2	1	1
1	0	0	0	0	0	1	0	0	0	0	2	1	2	4	5	6	5	4	4	4	5	4	4	6	4	2	2	2	1	1	1	1	1	1	1	2	1	1	1	1	1	1	1	1	1	1	1	1	1
1	0	0	0	1	0	0	0	1	0	1	5	1	2	6	6	7	6	6	6	5	4	6	5	5	5	2	1	1	2	3	2	1	2	2	2	3	3	2	2	2	2	2	2	2	2	2	2	2	2
1	1	1	1	0	1	0	0	1	0	1	5	2	3	6	6	6	6	6	6	6	6	6	6	6	6	1	2	2	1	1	1	1	1	1	1	1	1	1	1	1	1	1	1	1	1	1	1	1	1
1	0	0	0	0	0	0	0	1	1	1	5	0	4	7	7	7	5	7	7	6	6	7	6	5	7	1	1	1	1	1	1	1	2	1	1	3	2	1	1	1	1	1	1	1	1	1	1	1	1
1	0	0	0	0	0	0	0	0	0	0	4	0	0	3	3	6	4	6	6	5	3	6	3	5	6	2	2	1	3	2	2	2	2	2	2	3	3	2	3	3	3	2	2	2	2	2	3	2	2
1	0	0	0	0	0	1	1	1	0	1	5	0	4	3	3	4	4	3	4	3	3	3	3	3	3	2	2	2	1	2	1	1	1	2	1	2	4	3	2	2	2	3	1	3	3	2	1	1	2
1	1	0	1	0	0	0	0	1	0	0		2	3	6	6	4	4	4	6	5	3	5	6	3	6	1	1	2	1	2	1	1	2	1	1	3	3	3	2	2	1	3	1	2	1	3	2	3	1
1	0	0	0	0	0	0	0	1	0	0	3	2	3	3	5	4	3	4	4	3	3	4	6	4	4	3	2	3	1	2	3	2	1	2	2	3	2	3	2	1	3	4	2	1	1	2	3	2	2
1	0	0	0	0	0	0	0	0	0	0		1	1	4	4	4	4	4	4	4	4	4	4	4	4	2	2	2	2	2	2	2	2	2	2	2	2	2	2	2	2	2	2	2	2	2	2	2	2
1	0	0	0	0	0	0	0	1	0	1	5	1	4	7	6	4	4	5	5	6	2	5	3	6	7	3	3	3	4	2	3	4	2	2	2	4	2	2	4	3	3	3	3	2	3	2	2	4	2
1	0	0	0	0	0	0	0	0	0	1	5	1	2	5	5	5	5	6	5	6	5	6	5	6	5	2	2	2	1	1	1	1	1	1	1	1	1	1	1	1	1	1	1	1	1	1	1	1	1
1	0	0	0	0	0	0	1	1	0	1	14	2	6	5	5	5	4	5	5	4	5	5	5	4	5	2	2	3	2	1	2	1	2	1	1	3	1	3	2	3	3	2	1	3	3	1	3	2	3
1	1	1	1	1	0	1	0	1	0	1	17	0	6	6	6	5	4	3	6	6	3	6	5	2	6	1	1	1	2	2	1	2	4	1	3	3	1	4	1	1	1	4	1	3	1	1	1	1	3
1	0	0	1	0	1	0	0	1	0	0		0	1	3	2	5	3	2	3	3	4	4	3	4	4	3	2	2	1	1	2	1	2	1	2	1	4	2	1	1	2	1	1	1	2	1	1	1	1
1	0	0	0	0	0	0	0	1	0	0		0	0	6	6	6	6	6	6	6	6	6	6	6	6	1	1	1	2	1	1	1	3	2	2	1	2	1	1	2	1	3	1	1	1	3	1	1	1
1	0	1	0	1	1	1	1	1	1	0	5	2	2	4	4	4	4	4	4	4	4	4	4	4	4	2	2	2	2	2	2	2	2	2	2	2	2	2	2	2	2	2	2	2	2	2	2	2	2
1	1	0	0	0	0	0	0	1	0	0		7	5	7	7	7	6	6	6	5	5	7	7	6	7	2	1	2	2	3	1	2	2	1	1	1	2	2	3	2	2	3	1	1	1	1	2	1	1
1	0	0	0	0	0	0	0	0	0	0		0	0	5	5	6	5	5	6	5	5	6	7	7	7	1	1	1	1	1	1	1	1	1	1	1	1	1	1	1	1	1	1	1	1	1	1	1	1
1	1	0	0	0	1	1	0	1	0	1	12	1	7	4	4	4	4	4	4	4	4	4	4	4	4	1	1	1	1	1	1	1	2	2	1	1	1	1	1	1	1	1	1	1	1	1	1	1	1
1	0	0	0	0	0	0	0	0	0	0		2	5	6	6	6	6	6	6	6	6	6	6	6	6	2	1	1	1	1	1	1	4	1	1	1	1	1	1	1	1	1	1	1	1	1	1	1	2
1	1	1	1	1	1	0	0	1	1	1	8	0	1	4	5	6	3	4	6	5	2	5	5	5	5	2	2	2	4	1	1	1	1	1	1	3	1	1	1	2	1	1	1	1	1	1	3	1	1
1	1	0	1	0	1	1	1	0	0	1	24	5	6	1	7	1	1	5	6	1	1	5	6	1	5	3	3	3	2	2	1	1	3	4	3	4	4	1	2	2	3	4	3	1	4	2	3	3	2
0	0	0	0	0	0	0	0	0	0	0	1	0	0	6	6	6	6	7	6	6	4	6	6	6	6	1	2	1	1	1	1	1	1	1	1	1	1	1	1	2	1	1	1	1	1	1	1	1	1
1	0	0	0	0	0	0	0	0	0	0		0	5	6	6	4	3	4	5	4	3	4	6	4	4	1	1	1	1	3	1	1	1	1	1	1	1	1	1	1	1	1	1	1	1	1	1	1	1
0	0	0	0	0	0	0	0	0	0			2	2	4	4	4	4	4	4	4	4	4	4	4	4	2	2	2	2	2	2	2	2	2	2	2	2	2	2	2	2	2	2	2	2	2	2	2	2
1	1	0	1	1	0	1	0	1	0	1	12	0	7	5	6	3	5	5	5	6	4	7	7	5	7	2	2	2	1	2	3	2	2	1	1	3	3	4	2	2	2	2	1	4	2	4	1	1	3
1	0	0	0	0	0	0	0	0	0	0		0	1	6	7	6	6	6	6	6	6	7	6	6	6	1	1	1	1	1	1	1	1	1	1	1	1	1	1	1	1	1	1	1	1	1	1	1	1
1	1	1	1	1	1	1	1	1	0	1	12	4	6	6	5	7	7	6	6	5	6	6	7	6	6	2	2	1	1	1	1	1	2	1	1	3	3	3	2	1	1	1	1	1	1	1	1	1	1
1	1	0	0	0	1	0	1	1	1	0		2	5	4	6	7	5	6	6	5	5	6	5	5	6	2	2	2	1	2	1	1	3	2	2	2	2	2	2	1	3	2	1	2	1	2	1	1	1
1	0	0	0	0	0	0	1	1	0	0		1	3	5	5	5	6	5	5	6	5	5	5	5	5	2	2	2	2	2	1	1	2	2	2	2	3	2	3	3	2	3	2	3	2	3	2	2	1
1	0	0	0	0	1	1	0	0	1	1	1	1	3	7	7	5	5	5	5	5	5	5	5	5	5	1	1	1	4	4	4	4	4	4	3	3	3	3	3	3	3	3	3	3	3	3	3	3	3
1	0	0	0	0	0	0	0	1	0	0	1	0	1	3	3	5	4	3	4	3	4	4	4	5	4	3	2	2	1	1	2	1	1	2	1	2	3	2	3	2	3	1	2	1	2	3	1	2	2
0	0	0	0	0	0	0	0	0	0	0		2	4	5	5	5	5	5	5	5	5	5	5	5	5	2	2	2	1	1	1	1	1	1	1	1	1	1	1	1	1	1	1	1	1	1	1	1	1
1	0	0	0	0	0	0	0	0	1	1	8	5	7	4	4	4	4	4	4	4	4	4	4	4	4	2	2	2	3	3	3	3	2	2	3	2	2	2	2	2	2	2	1	1	1	3	3	3	2
0	0	0	0	0	0	0	0	0	0	0	3	2	2	5	5	5	5	5	5	5	5	5	5	5	5	1	1	1	1	2	1	1	1	1	1	2	1	1	1	1	1	1	1	1	1	1	1	1	1
1	0	0	0	0	0	0	0	0	0	0		1	2	6	6	6	6	6	6	6	6	6	6	7	6	2	2	1	1	3	1	1	1	1	1	3	2	1	1	2	1	2	1	1	1	1	2	1	1
1	0	0	0	0	0	0	0	0	0	0		4	4	5	4	4	5	4	6	5	4	5	5	6	5	2	2	2	2	1	2	1	3	1	1	3	2	1	2	2	2	2	1	2	1	1	1	1	1
1	1	0	0	1	1	1	0	1	0	0		1	4	7	7	7	3	7	7	7	2	7	7	7	7	1	1	1	3	2	1	1	2	3	1	3	3	1	1	2	1	2	1	1	1	3	1	1	1
1	1	0	1	1	0	0	1	0	1	1	6	0	3	3	2	4	5	5	4	2	4	4	4	3	2	2	3	3	2	3	2	3	4	3	2	3	2	3	4	3	2	3	2	3	4	3	2	3	2
1	1	1	0	1	1	0	0	1	0	0		2	4	6	6	7	6	6	7	7	6	7	6	7	6	1	1	1	2	1	1	1	4	1	2	3	3	1	1	1	1	1	1	1	1	4	1	1	1
1	0	0	0	0	0	0	0	0	0	0		2	3	4	5	4	4	5	6	5	5	5	5	5	5	2	2	2	1	2	1	4	4	1	2	2	3	1	2	2	3	4	2	2	1	1	1	1	1
1	0	0	0	0	0	0	0	1	0	0		1	1	5	5	5	5	5	5	5	5	5	5	5	5	3	2	2	2	3	3	2	3	2	1	3	3	2	3	3	3	2	2	2	2	2	1	1	1
1	1	0	1	1	0	0	0	0	0	1	7	5	7	5	5	5	5	5	5	5	5	5	5	5	5	1	1	1	1	1	1	1	1	1	1	2	2	1	1	1	1	1	1	1	1	1	1	1	1
1	1	0	1	0	1	0	0	0	0	1	3	2	3	4	5	6	6	6	5	5	5	5	6	6	6	2	2	2	1	2	3	1	2	1	1	2	2	2	2	2	1	2	1	2	1	1	1	1	1
0	0	0	0	0	0	0	0	0	0	0		1	2	4	4	4	4	4	4	4	4	4	4	4	4	2	1	1	2	1	3	2	2	2	1	1	1	1	1	1	1	1	1	1	1	1	1	1	1
1	0	0	0	0	0	0	0	1	0	0		0	0	5	5	4	4	5	5	5	4	5	5	4	5	1	2	1	2	1	1	1	3	1	1	2	1	1	1	1	1	1	1	1	1	2	1	1	1
1	1	0	0	0	0	0	0	1	0	0		0	0	5	5	5	4	5	5	5	5	5	5	5	5	2	1	1	1	1	1	1	1	1	1	1	2	1	1	1	1	1	1	1	1	1	1	1	1
1	0	0	1	0	1	0	0	0	1	0		1	2	4	4	4	4	4	4	4	5	4	3	4	4	2	2	2	2	2	2	3	2	2	2	2	2	2	3	2	2	2	2	2	2	2	2	2	2
1	0	0	0	0	1	0	0	1	0	0		0	1	7	7	7	7	7	7	7	7	7	7	7	7	1	1	1	1	2	1	1	1	1	2	3	1	1	1	2	1	1	1	1	1	1	1	1	1
1	0	0	0	0	0	0	0	0	0	0		0	0	6	6	6	6	6	6	6	6	6	6	6	6	1	1	1	1	1	1	1	1	1	1	4	2	2	3	4	1	1	1	1	1	1	2	1	1
0	0	0	0	0	0	0	0	0	0	0		0	0	5	5	5	5	5	5	5	5	5	5	5	5	1	1	1	2	1	1	1	2	1	1	1	1	1	1	1	1	1	1	1	1	1	1	1	1
1	0	0	0	0	0	0	1	1	0	1	5	0	2	4	5	5	1	3	5	5	1	6	6	3	5	2	1	1	1	1	3	1	1	1	1	3	3	3	4	2	3	2	4	4	4	2	2	1	4
1	1	0	0	1	0	0	0	1	0	1	5	1	2	7	7	7	7	7	6	6	7	7	7	7	7	1	1	1	1	1	1	1	2	1	1	3	3	1	2	1	1	2	1	1	1	2	1	1	1
1	1	0	0	0	0	0	0	0	0	1	5	1	3	4	5	7	5	4	5	5	6	7	5	7	6	1	2	2	1	2	1	1	3	2	1	2	3	3	3	2	2	1	2	1	1	1	1	2	1
1	0	0	0	0	0	0	0	1	1	1	3	1	4	5	3	4	3	4	5	5	3	5	6	5	5	2	1	2	1	1	2	2	3	1	1	2	2	1	2	1	1	2	1	2	1	1	2	1	1
1	1	1	0	1	0	0	0	1	0	1	14	7	7	3	5	6	5	4	5	5	2	6	4	7	5	1	2	2	1	3	1	1	2	1	1	3	3	3	3	3	2	1	1	2	1	4	1	1	3
1	1	0	1	1	0	1	0	1	1	1	1	0	1	4	5	5	4	5	5	5	3	5	4	4	5	2	2	3	3	3	2	2	3	2	1	3	3	2	3	3	3	3	2	2	2	2	1	2	2
1	1	0	0	1	1	0	0	1	1	1	6	1	4	5	1	5	3	3	4	4	3	3	5	4	3	2	3	3	1	1	2	1	3	1	1	1	3	3	2	1	2	2	1	3	3	1	1	1	4
1	0	0	1	0	0	0	0	0	0	0		3	3	7	7	7	1	1	2	1	7	1	1	7	7	1	3	1	1	2	1	4	1	1	1	4	4	4	4	4	2	1	1	1	1	1	4	1	1
1	1	0	0	0	0	1	0	0	0	0	3	2	5	7	7	7	7	7	7	7	7	7	7	7	7	2	2	2	1	2	1	2	2	3	2	2	3	2	2	1	2	1	1	1	1	2	3	2	1
1	1	1	1	0	0	0	0	1	0	1	5	4	6	3	3	3	3	3	4	4	3	5	3	2	5	2	2	2	2	2	1	1	3	2	2	2	2	2	1	1	1	3	1	2	2	2	1	2	2
1	1	0	0	0	0	0	0	0	0	1	7	2	4	7	7	7	7	7	7	4	7	7	7	7	7	1	1	1	1	1	1	1	1	1	1	1	1	1	1	1	1	1	1	1	1	1	1	1	1
1	0	0	0	0	0	0	0	0	0	0		6	2	1	1	1	1	1	1	1	1	1	1	1	1	1	1	1	1	1	1	1	1	1	1	1	1	1	1	1	1	1	1	1	1	1	1	1	1
1	1	0	0	0	0	1	0	1	0	0	3	1	1	5	6	6	5	5	6	6	5	6	6	6	6	1	1	3	1	3	1	1	4	1	1	2	3	4	2	1	2	1	2	2	3	1	2	2	3
1	0	0	0	0	0	0	0	1	0	0		0	1	3	5	3	2	2	3	3	1	3	3	2	3	2	2	2	1	1	2	2	2	1	1	3	3	2	2	2	2	2	1	1	1	1	1	1	1
1	1	0	0	0	0	0	0	0	0	1	6	2	4	5	6	7	7	5	6	6	5	5	5	6	6	1	1	1	1	1	1	1	2	1	1	3	1	1	1	3	1	1	1	1	1	1	1	1	1
1	1	0	0	0	0	0	0	1	0	0	3	0	3	6	6	6	6	7	6	6	5	7	7	5	6	2	1	3	2	4	3	2	1	3	1	2	1	1	2	3	2	4	1	1	2	3	3	2	1
1	1	0	0	1	0	0	0	0	0	0		2	4	5	4	5	6	5	4	5	6	5	5	6	5	1	1	1	2	1	1	1	3	2	1	2	3	1	1	2	2	3	1	1	1	2	1	1	1
1	0	0	0	0	0	0	0	0	0	0	1	1	1	4	4	4	4	4	4	4	4	4	4	4	4	2	2	2	2	2	2	2	2	2	2	2	2	2	2	2	2	2	2	2	2	2	2	2	2
1	1	0	1	0	0	0	0	1	0	1	3	0	1	3	5	3	3	3	5	5	3	5	5	2	6	2	2	2	1	4	2	1	2	1	1	1	3	3	3	3	3	1	3	3	3	3	3	3	3
1	0	0	0	0	1	0	0	1	0	0	2	3	4	6	6	5	5	6	6	6	5	6	6	5	6	1	1	2	1	2	1	1	2	1	1	3	1	1	1	3	2	2	1	2	2	1	1	1	2
1	0	0	0	0	0	0	0	0	0	0		0	0	7	7	7	5	6	6	6	4	5	6	5	5	1	1	1	1	2	1	1	2	2	1	3	2	2	2	3	2	1	2	2	1	1	2	1	1
1	1	0	0	0	1	1	0	1	0	1	6	2	5	3	6	5	4	2	3	3	4	6	3	4	5	2	3	3	1	4	4	2	3	1	1	3	4	2	2	4	2	1	1	2	1	3	3	1	2
1	1	0	0	0	0	1	0	1	0	1	5	1	7	4	3	4	4	3	5	6	3	6	3	4	6	1	1	2	1	1	1	1	2	2	1	1	3	1	2	1	1	1	1	1	1	1	2	1	1
1	0	0	0	0	0	0	0	0	0	0	2	1	2	5	3	4	5	5	5	4	4	5	4	5	5	1	2	2	1	1	2	1	1	2	1	2	2	1	1	1	1	3	1	1	1	1	1	1	1
1	0	0	1	0	0	1	0	0	0	0		1	3	6	6	6	6	6	6	4	4	6	6	6	6	2	1	2	3	2	2	1	3	2	1	3	2	2	2	3	2	1	1	2	1	2	1	1	2
1	1	0	1	0	0	0	0	1	0	1	5	0	2	7	7	6	5	7	6	6	5	7	7	6	7	2	2	2	2	1	2	1	3	3	4	4	2	2	3	4	2	1	2	1	2	4	1	3	2
1	1	0	1	1	0	1	0	1	1	1	5	1	1	7	7	3	2	2	3	3	1	4	2	4	7	2	2	2	2	2	2	1	4	2	1	4	4	4	4	4	4	2	4	4	1	4	1	2	1
1	0	1	0	0	0	0	0	1	0	0	2	2	2	5	4	6	5	4	3	4	5	4	5	4	4	2	3	2	2	1	2	1	3	1	1	1	3	2	1	1	2	1	1	2	1	1	1	1	1
1	1	1	1	1	0	1	0	1	0	0	3	4	7	3	4	4	4	4	4	4	4	4	4	4	4	2	2	2	2	4	2	2	4	2	2	2	2	3	2	2	2	1	1	3	2	2	1	1	1
1	1	0	0	0	0	0	0	0	0	0	2	1	2	4	5	5	4	4	4	4	4	4	4	4	5	2	2	3	1	2	1	1	1	1	1	1	3	2	3	2	1	1	1	1	2	1	1	1	3
1	1	1	1	1	1	1	1	1	1	1	10	2	5	4	4	4	4	4	4	4	4	4	4	4	4	1	1	1	2	2	2	2	2	2	2	2	2	2	2	2	2	2	2	2	2	2	2	2	2
1	0	1	0	1	1	1	0	1	1	1	5	4	6	5	5	5	5	4	5	6	5	5	6	5	5	3	2	3	4	3	4	3	4	3	4	3	2	1	2	1	1	1	1	1	1	1	1	2	1
0	0	0	0	0	0	0	0	0	0	0	2	2	2	4	4	4	4	4	4	4	4	4	4	4	4	2	1	1	1	2	1	1	3	2	3	3	3	2	2	2	2	2	2	1	1	1	1	2	1
1	0	0	1	0	0	0	0	1	0	0		0	1	3	3	4	4	3	3	3	3	3	4	3	4	2	2	2	2	2	2	2	2	1	2	3	3	2	2	2	2	2	3	2	2	3	2	1	2
1	1	0	0	0	0	0	0	1	0	0	3	2	3	5	5	5	5	5	5	5	5	5	5	5	5	2	1	2	1	1	1	1	1	1	2	2	2	1	2	2	2	4	2	1	2	2	1	2	4
1	0	0	0	0	1	1	0	1	0	1	6	1	4	4	4	5	5	4	5	5	5	5	5	5	5	2	2	2	3	3	3	3	3	3	2	3	3	3	3	3	3	2	2	2	2	2	1	1	1
1	0	0	0	0	0	0	0	0	0	0		0	0	4	5	4	3	4	5	4	3	4	4	4	4	2	2	2	2	1	2	1	2	1	1	3	3	3	2	2	2	2	2	2	1	2	1	1	2
1	0	0	1	1	0	0	0	1	0	1	5	0	2	6	5	3	3	5	7	6	1	4	6	2	4	2	3	3	1	1	4	3	3	3	2	3	4	4	2	3	2	2	2	3	2	2	2	2	3
1	0	0	0	0	0	0	0	1	0	0	2	0	2	5	5	5	5	5	5	5	5	5	5	5	5	2	2	2	2	2	2	1	1	1	1	1	1	1	1	1	1	1	1	1	1	1	1	1	1
1	0	0	0	0	0	0	1	0	0	0		1	2	5	5	5	5	5	5	5	5	5	5	5	5	2	1	2	2	2	1	1	2	1	1	1	1	1	1	1	1	1	1	1	1	1	1	1	1
1	1	1	1	1	1	1	1	1	1	0		1	2	4	4	4	4	4	4	4	4	4	4	4	4	2	2	2	3	3	3	3	3	3	3	3	3	3	3	3	3	3	3	3	3	3	3	3	3
1	0	0	0	0	0	0	0	0	0	1	5	0	0	4	2	4	2	2	4	3	2	4	4	4	4	2	2	2	1	1	3	2	2	1	1	3	1	2	3	3	3	2	1	1	1	1	1	1	1
1	0	0	0	0	0	0	0	1	0	0	4	0	1	4	4	5	5	3	3	3	2	2	2	2	2	2	2	2	3	2	1	1	1	1	1	3	1	3	3	3	3	3	2	3	2	3	2	2	2
1	1	0	0	0	0	1	1	1	0	0	1	0	1	7	7	7	7	7	7	7	7	7	7	7	7	1	2	1	4	2	1	1	1	1	3	1	1	1	1	1	1	1	1	1	4	2	1	1	1
1	0	0	0	0	0	0	0	0	0	0	1	1	2	4	5	7	7	5	5	5	5	5	5	6	5	2	1	1	2	1	1	1	2	1	2	2	1	1	1	2	1	1	1	1	1	1	2	2	1
1	0	0	0	0	0	0	0	1	0	0	1	2	2	5	4	6	6	5	4	4	5	5	4	6	5	2	2	2	4	3	4	2	2	2	3	2	3	3	3	3	3	2	3	2	2	3	2	2	2
1	0	0	1	0	1	1	1	0	0	0		1	2	6	7	7	7	1	7	7	7	6	7	7	7	2	1	2	2	1	1	4	3	3	1	4	2	1	1	2	1	2	2	3	4	3	2	3	4
0	0	0	0	0	0	0	0	0	0	0		0	2	7	7	6	7	7	7	6	6	6	5	7	6	1	1	1	1	1	1	1	1	1	1	1	1	2	2	1	1	1	2	1	2	2	1	1	1
1	0	0	0	0	0	1	0	0	0	0		0	0	4	5	5	5	2	2	1	4	2	3	4	2	1	2	2	2	1	1	1	1	1	1	1	1	1	1	2	1	1	1	1	1	3	1	2	1
0	0	0	0	0	0	0	0	0	0	1	1	0	1	3	5	3	4	7	1	1	2	4	6	7	1	2	2	2	1	2	1	1	1	1	1	2	2	1	1	1	1	1	1	1	1	1	1	1	1
1	1	0	0	0	0	0	0	0	0	1	6	0	2	3	1	5	6	4	5	2	6	1	5	7	3	2	2	1	1	1	2	1	1	2	1	3	1	1	2	1	2	1	1	1	1	3	1	2	1
0	0	0	0	0	0	0	0	0	0	0		0	0	3	2	4	3	2	4	1	2	6	1	3	1	1	2	1	1	1	1	1	1	1	1	1	1	1	1	2	1	1	1	2	1	1	1	3	1
1	1	0	1	0	0	0	0	1	0	0	1	4	1	4	3	4	4	3	3	3	3	3	4	3	3	2	2	1	2	2	2	1	2	1	1	2	2	2	2	2	2	2	2	1	1	2	1	2	1
1	1	0	0	0	0	0	0	1	0	0		0	1	7	4	7	5	5	7	4	5	7	7	7	5	1	1	1	1	1	1	2	2	1	1	1	1	1	1	1	1	1	1	1	1	3	1	2	1
1	1	1	1	1	0	1	0	1	1	1	7	2	7	7	1	1	4	5	4	4	4	1	1	1	1	2	2	2	2	1	3	1	3	4	2	2	2	1	2	2	2	1	1	2	3	4	2	2	2
1	0	0	0	0	0	0	0	0	0	0	3	0	3	7	7	6	7	5	7	5	7	7	7	5	7	2	2	1	1	1	1	1	1	1	1	1	2	3	1	1	1	1	1	1	1	1	1	1	2
1	0	0	1	1	1	0	1	1	1	1	4	5	3	4	3	4	5	4	5	2	3	7	5	4	1	2	3	2	4	2	4	1	4	2	2	4	3	3	2	4	2	2	1	3	2	4	3	2	1
1	1	0	1	0	1	0	0	1	1	0	1	1	2	7	7	7	7	7	7	7	7	7	7	1	7	2	1	2	1	4	1	1	3	4	1	3	1	1	1	1	1	4	1	1	4	3	4	1	1
1	1	1	1	0	1	1	0	1	0	1	3	2	3	7	7	7	7	7	7	7	7	7	7	7	7	1	1	1	4	1	1	4	2	1	1	1	1	1	1	1	1	1	1	1	1	1	1	1	1
1	0	0	0	0	0	0	0	1	0	0	1	1	1	3	7	3	1	5	7	4	1	7	1	3	1	2	3	3	3	2	4	3	2	3	1	4	4	4	3	4	4	4	1	4	2	4	3	3	4
1	1	0	0	0	0	0	0	0	0	1	7	6	7	7	7	7	6	7	7	1	7	7	7	7	7	2	1	1	1	1	1	1	1	1	4	2	1	1	1	1	1	2	3	4	1	1	1	1	1
1	1	0	1	0	0	1	0	1	0	1	3	3	5	7	7	7	7	6	7	7	7	6	7	6	4	1	1	1	2	1	2	1	3	1	1	1	2	2	3	3	1	2	1	1	1	4	1	2	1
1	1	0	0	1	0	1	0	1	1			1	2	7	6	6	4	6	7	4	1	5	7	5	1	2	1	2	2	1	1	4	2	3	4	1	4	4	2	1	2	1	1	3	2	4	4	1	1
1	0	0	0	0	0	0	0	1	0	0	4	1	4	5	7	5	4	7	6	6	6	7	7	4	6	1	2	1	2	2	1	1	1	3	1	1	2	1	1	1	1	1	1	1	1	3	1	1	1
1	0	0	0	1	0	0	0	0	0	0	1	1	7	7	7	7	7	7	4	4	7	7	7	7	4	1	1	1	2	1	1	1	2	1	1	1	1	1	2	1	1	1	3	1	1	1	1	4	1
1	0	0	0	0	0	0	0	0	0	0	4	4	4	7	7	7	7	7	7	7	7	7	7	7	7	1	1	1	1	1	1	1	1	1	1	1	1	1	1	1	1	1	1	1	1	1	1	1	1
1	0	0	1	0	0	0	0	1	1	0	3	2	4	7	7	5	7	7	7	7	6	7	7	6	7	2	1	2	3	1	1	1	2	3	1	1	1	1	3	2	1	1	1	1	3	4	3	2	3
1	0	1	0	0	0	0	1	1	0	0	3	2	3	5	5	4	6	3	5	4	3	6	5	6	5	1	1	1	1	1	1	1	2	1	1	1	1	1	1	1	1	2	1	1	1	2	1	1	1
1	1	1	1	1	0	1	0	1	0	1	6	1	6	7	7	4	5	7	6	4	4	5	7	4	2	3	3	3	4	1	4	1	4	4	1	4	1	1	1	4	2	4	1	1	4	4	1	1	4
0	0	0	0	0	0	0	0	0	0	0	1	0	1	5	3	4	2	6	2	4	7	6	5	1	7	2	3	1	2	3	2	1	4	1	3	2	4	3	1	1	1	3	2	2	2	2	3	1	2
1	0	0	0	0	0	0	0	0	0	1	2	1	3	2	2	2	2	2	2	2	2	2	2	2	2	2	2	2	2	2	2	2	2	2	2	2	2	2	2	2	2	2	2	2	2	2	2	2	2
1	0	1	0	1	1	1	1	1	0	0		1	2	3	2	6	3	2	3	2	3	1	6	3	2	2	2	2	3	4	2	1	4	2	2	2	2	2	3	4	2	1	1	2	3	3	1	1	3
1	0	0	0	0	0	0	0	0	0	0	3	1	2	7	7	7	7	7	7	5	7	7	7	7	7	1	1	1	1	1	1	1	1	1	1	1	1	1	1	1	1	2	1	1	1	1	1	1	1
1	1	1	1	1	1	1	0	1	0	1	1	1	1	7	7	7	5	2	7	4	1	7	1	5	7	3	1	1	4	3	3	1	1	1	1	1	1	1	1	3	1	3	3	3	3	3	1	3	3
1	1	0	0	0	0	0	0	0	0	0	1	0	0	7	5	7	7	4	7	6	7	7	4	7	7	1	1	2	1	1	1	1	1	1	1	1	1	1	1	1	1	1	1	1	1	1	1	1	1
1	0	0	1	0	0	1	0	1	0	1	7	4	6	4	4	3	4	4	4	4	3	4	4	4	4	2	2	2	2	1	2	2	3	1	1	2	1	1	1	3	1	1	1	1	1	4	1	1	1
1	0	0	0	0	0	0	0	0	0	1	3	0	1	7	7	7	7	7	7	5	7	7	7	7	7	1	2	1	2	1	1	1	1	2	1	3	3	1	2	1	1	2	1	1	1	2	1	1	1
1	0	0	0	0	0	0	1	1	0	0	1	1	3	4	2	2	2	1	4	3	2	3	3	2	2	2	3	1	3	1	2	1	3	1	1	1	4	2	3	2	1	1	1	1	1	1	1	1	1
1	0	0	0	0	0	1	0	0	0	1	0	0	0	7	7	7	7	6	7	1	7	7	7	6	7	1	1	1	1	1	1	3	1	1	1	1	1	1	1	1	1	1	1	1	1	3	1	1	1
1	0	0	1	0	0	1	0	1	0	1	2	0	1	7	7	7	7	7	7	7	7	7	7	7	7	2	1	1	2	3	3	1	4	1	3	4	3	1	2	4	1	2	1	1	2	1	4	3	1
1	0	0	0	1	1	0	0	1	1	1		1	1	7	7	7	4	7	7	4	7	7	7	7	7	1	2	1	1	3	1	2	2	1	3	1	3	4	2	1	1	3	1	2	1	3	3	2	1
1	1	1	0	1	0	1	0	1	0	0	3	2	3	7	7	7	7	7	7	7	7	7	7	7	7	2	1	1	2	1	1	1	3	2	1	3	2	1	3	4	1	1	2	1	1	2	1	1	1
0	0	0	0	0	0	0	0	0	0	0		0	0	7	7	7	7	7	7	7	7	7	7	7	7	2	1	1	1	1	1	1	1	1	1	1	1	1	1	1	1	1	1	1	1	1	1	1	1
1	1	0	0	1	0	0	0	1	0	0	2	1	2	6	7	7	7	7	5	4	7	6	7	6	5	1	1	1	1	2	1	1	1	1	1	2	2	1	1	1	1	2	1	1	1	1	1	1	1
1	1	1	0	1	0	0	1	1	0	0	5	5	6	7	4	5	5	1	7	2	6	3	7	6	4	3	2	2	3	2	2	1	1	1	1	4	1	4	3	3	4	2	2	2	1	4	2	2	1
1	1	1	1	1	0	1	0	0	0	1	1	2	3	4	3	5	4	7	7	5	7	7	7	5	7	2	2	2	2	4	1	1	1	1	1	3	4	4	1	3	1	4	1	1	2	4	1	1	2
1	0	0	0	0	0	0	0	0	0	0		1	1	5	4	6	7	5	5	5	5	5	7	6	5	2	2	1	1	1	1	1	1	1	1	1	1	1	1	1	1	1	1	1	1	1	1	1	1
1	1	1	0	0	1	0	1	1	0	1	6	3	6	1	6	7	5	5	4	3	6	6	7	7	7	2	2	2	1	1	1	1	1	1	1	1	1	1	1	1	1	1	1	1	1	1	1	1	1
1	0	0	0	1	0	1	0	0	0	1	4	4	6	7	7	7	7	7	7	5	6	7	7	5	7	1	1	1	2	3	1	2	1	1	1	1	1	1	1	1	1	1	1	1	1	2	1	1	1
1	0	0	0	0	0	0	1	0	0	0		0	1	5	5	6	6	6	6	7	4	5	7	6	7	1	1	1	2	1	1	1	2	1	1	2	1	1	1	1	1	1	1	1	1	1	1	1	1
1	0	0	0	0	0	0	0	1	0	1	1	1	1	7	7	7	7	7	7	7	7	7	7	7	7	1	1	1	2	1	1	1	1	1	1	1	1	1	1	1	1	1	1	1	1	1	1	1	1
1	0	0	1	0	1	0	0	1	0	1	1	0	1	7	3	7	3	2	7	1	3	7	4	2	3	2	2	1	1	1	2	1	2	1	2	4	2	2	1	1	1	1	2	1	2	1	2	1	1
1	0	0	1	0	0	0	0	0	0	1	1	0	0	6	5	7	7	6	5	2	4	5	7	7	6	1	2	1	2	3	1	1	2	2	2	3	4	3	2	2	3	2	1	2	3	4	1	2	1
0	0	0	0	0	0	0	0	0	0	0	0	0	0	3	3	3	3	3	3	3	3	3	3	3	3	3	3	3	4	4	4	4	4	4	4	4	4	4	4	4	4	4	4	4	3	4	4	4	3
1	0	0	1	0	0	0	1	1	0	0	2	2	3	3	5	1	2	7	7	7	1	7	7	1	5	3	3	2	2	1	1	1	3	4	2	3	4	1	1	2	1	4	1	1	1	4	1	2	1
1	0	0	1	0	1	0	1	0	0	0		2	2	7	7	7	7	7	7	7	7	7	7	7	7	1	1	1	1	1	1	1	1	1	1	1	1	1	1	1	1	1	1	1	1	1	1	1	1
1	0	0	0	0	0	0	0	0	0	0	2	1	2	7	7	5	6	7	7	7	6	7	7	6	7	1	2	1	1	1	1	1	2	2	1	1	1	1	1	1	1	2	1	1	1	1	1	1	1
1	0	0	0	1	1	0	0	1	0	0	2	1	1	7	6	6	6	7	3	4	7	1	7	7	1	3	2	2	1	1	1	1	1	2	1	3	1	1	1	1	1	1	1	1	1	1	1	2	1
1	0	0	0	0	0	0	0	0	1	0		0	0	1	1	2	1	4	1	1	1	1	1	1	3	1	3	1	4	1	1	1	4	4	1	1	1	1	1	1	1	1	1	1	1	4	1	1	1
1	1	1	1	0	0	1	0	1	0	1	2	1	2	3	5	7	4	3	4	5	2	5	3	1	3	1	2	1	1	1	1	1	3	2	1	1	4	1	1	1	2	1	1	1	1	3	1	2	1
1	1	0	0	0	1	1	0	1	0	0		2	1	4	3	5	5	4	4	2	5	3	7	7	4	2	1	1	2	2	1	1	2	2	2	1	2	4	1	1	1	2	1	1	1	2	1	2	1
1	1	0	1	1	0	1	0	1	0	0	1	0	5	5	6	7	4	5	5	4	4	6	1	5	4	2	1	1	2	1	1	1	4	1	1	2	3	2	1	1	1	1	1	1	1	3	1	1	1
1	1	0	1	0	0	1	0	0	0	0	3	1	2	7	7	4	2	7	2	1	2	7	7	1	7	2	3	1	1	1	3	1	2	4	1	4	3	4	4	4	2	1	3	4	1	4	4	4	1
1	0	0	0	0	0	0	0	0	0	1	1	0	0	7	7	7	7	7	6	6	7	7	7	7	5	1	1	1	1	1	1	1	2	1	1	3	3	1	1	1	1	1	1	1	1	2	1	1	1
1	0	0	0	0	0	0	0	1	0	0	1	0	0	6	5	7	7	6	5	6	6	5	7	5	6	1	2	2	2	1	1	1	1	1	1	2	2	1	1	1	1	4	1	2	1	2	1	1	1
1	0	0	1	0	1	0	0	0	0	1	2	0	6	3	5	6	4	1	1	1	5	3	6	6	2	2	2	2	2	3	2	1	3	2	1	2	3	4	3	1	1	2	1	1	1	1	1	2	2
1	1	0	0	1	0	0	0	1	0	0	3	1	2	2	6	7	4	3	4	5	5	7	3	4	5	2	2	2	3	2	1	1	2	2	1	2	1	2	3	3	1	1	3	1	2	4	3	3	1
1	1	0	0	0	0	0	1	0	0	1	0	0	0	6	4	6	5	5	5	6	6	6	7	5	7	1	2	1	1	1	2	1	2	1	1	2	2	2	1	1	1	2	1	1	1	2	1	1	1
1	1	0	1	0	0	0	0	0	0	0	3	1	1	5	6	7	6	6	4	5	7	5	5	6	5	1	1	1	1	3	2	1	1	1	1	2	1	1	2	1	1	1	1	1	1	1	1	1	1
1	1	0	1	0	0	0	0	1	0	1	6	2	3	5	7	6	6	6	7	7	6	6	6	5	7	2	1	1	3	2	1	1	2	3	1	2	3	1	1	1	1	1	1	1	1	2	1	1	1
1	0	0	0	0	0	1	1	1	1	0	1	1	3	1	3	5	1	3	3	1	2	2	2	4	1	3	3	3	1	1	1	1	1	1	1	1	1	1	1	1	1	1	1	1	1	1	1	1	1
1	1	0	1	0	0	0	0	0	0	1	3	1	2	4	5	6	6	4	4	3	4	4	4	5	6	2	1	1	2	2	1	1	2	2	1	3	3	1	2	2	1	1	1	1	1	2	2	1	1
1	1	0	0	0	0	0	0	0	0	0		1	1	7	7	7	7	7	7	1	3	7	7	6	7	1	2	1	1	1	1	1	2	1	1	2	1	1	2	1	1	1	1	1	1	1	1	1	1
1	1	1	0	0	0	1	0	0	0	1	1	1	2	1	1	4	4	1	4	2	4	1	1	1	1	3	2	2	1	1	1	1	1	1	1	1	3	4	1	1	1	2	1	1	2	1	1	1	2
1	1	1	0	0	0	1	0	1	0	0	0	1	1	6	4	5	5	6	4	4	5	4	5	4	5	1	1	1	3	2	1	1	2	1	1	1	2	1	1	1	1	2	1	2	1	1	2	1	1
1	0	0	0	1	0	0	0	1	0	0	2	1	1	3	3	4	5	4	5	4	2	6	3	6	6	2	2	2	2	2	1	1	2	1	1	1	3	3	1	2	2	2	1	1	1	1	1	1	2
1	1	0	1	1	1	1	0	1	0	0	3	2	3	4	4	4	4	4	4	4	4	4	4	4	4	2	2	2	1	3	1	1	1	1	1	1	1	1	1	1	1	1	1	1	1	1	1	1	1
1	0	0	1	0	0	0	1	1	0	1	1	0	1	5	4	7	7	7	7	6	7	7	7	5	6	1	1	1	1	1	1	1	1	1	1	1	1	1	1	1	1	1	1	1	1	1	2	2	1
1	0	0	1	0	0	1	0	0	0	1	6	0	0	7	7	7	4	7	7	1	7	7	7	7	6	1	1	1	1	2	1	1	1	1	1	4	2	2	1	1	1	1	1	1	1	2	1	1	1
1	1	1	1	0	0	0	0	0	0	1	6	3	6	7	6	3	2	4	7	5	1	3	3	1	5	1	2	1	3	1	4	3	2	4	1	1	3	3	3	3	1	1	1	1	2	4	3	1	2
1	0	0	1	0	0	0	0	1	0	1	3	3	7	3	4	3	5	1	1	1	1	1	3	5	1	1	1	1	1	2	1	1	2	1	1	1	1	1	1	2	1	1	1	1	1	3	1	1	1
1	0	0	0	0	0	0	0	0	0	1	2	1	2	6	5	6	6	6	5	5	5	5	5	5	6	1	1	1	1	1	1	1	1	1	1	1	1	1	1	1	1	1	1	1	1	1	1	1	1
1	0	0	0	0	0	0	0	0	0	0	1	0	2	1	1	3	1	1	7	7	1	6	1	1	7	1	1	1	1	1	1	1	1	1	1	1	2	1	1	1	1	1	1	1	1	2	1	1	1
1	1	1	1	1	1	1	1	1	0	1	4	4	4	4	6	6	5	6	6	6	5	7	7	4	5	2	2	2	3	3	3	4	4	3	1	2	3	1	2	3	2	3	2	1	2	3	2	1	1
1	1	0	1	0	0	0	0	0	0	1	1	1	1	7	4	7	5	6	7	3	1	7	7	4	7	1	1	2	2	3	4	1	1	1	1	1	1	1	1	1	1	1	1	1	1	1	1	1	2
1	0	0	0	1	0	0	0	0	0	0	1	1	2	4	5	6	7	7	7	7	6	7	7	5	7	2	1	1	1	2	3	2	3	2	1	2	2	2	1	2	1	1	1	1	1	1	1	2	2
1	1	0	1	1	0	1	0	1	0	1	9	3	7	7	7	7	7	7	7	7	7	7	7	4	7	3	3	3	3	1	2	2	4	2	3	4	4	1	2	4	1	4	1	1	1	4	1	1	1
1	1	0	0	0	0	0	0	0	0	0	2	2	2	1	4	3	7	1	2	1	1	1	1	1	1	1	1	1	1	1	1	1	4	2	1	1	1	1	3	4	1	1	1	4	4	3	1	1	1
1	1	0	1	1	0	0	0	1	0	1	3	1	2	7	7	7	7	7	7	7	7	7	7	7	7	2	1	1	1	1	1	1	1	1	1	3	2	1	1	2	1	4	1	1	1	4	1	1	2
1	0	0	0	0	1	0	0	1	0	0		0	1	6	5	7	6	6	6	5	7	7	5	7	6	1	2	2	2	1	1	2	2	1	1	1	2	2	1	1	1	3	1	1	1	1	1	1	1
1	1	0	1	0	1	1	1	1	0	1	15	7	7	1	1	4	2	1	1	1	1	1	4	4	1	2	3	1	1	1	2	3	4	1	4	4	2	3	4	4	4	4	2	4	4	4	4	3	4
1	0	1	1	1	0	1	0	1	0	1	1	1	2	7	7	7	7	7	7	5	7	6	6	7	7	2	2	1	1	1	4	1	2	1	1	3	1	1	1	1	1	1	1	1	1	1	1	1	1
0	0	0	0	0	0	0	0	0	0	0	3	1	2	7	7	7	6	7	7	7	5	7	7	4	7	1	1	1	1	2	1	1	1	1	1	1	2	1	1	3	1	1	1	1	1	1	1	1	1
1	1	0	1	0	0	1	0	1	0	1	5	3	7	7	7	6	7	7	6	7	7	7	5	7	7	1	1	1	2	1	1	1	2	1	2	1	1	1	1	1	1	1	1	1	1	1	1	1	1
1	1	1	0	0	1	1	1	0	0	0	3	2	3	6	7	6	6	7	5	5	5	6	7	5	6	2	1	1	2	3	2	1	2	1	1	2	2	1	2	2	2	2	1	1	1	3	1	1	1
1	1	1	1	1	0	0	1	1	1	1	8	1	4	7	4	2	1	1	3	1	1	2	7	1	3	3	3	2	1	4	1	4	2	1	2	1	1	3	1	1	1	4	4	4	1	1	3	1	1
1	0	0	0	0	0	0	0	0	0	0	1	0	0	3	4	4	4	3	3	4	5	5	4	4	4	1	2	1	2	2	1	1	1	3	1	4	3	1	1	1	1	3	1	1	1	3	1	1	1
1	1	0	0	0	0	0	0	0	0	0	3	1	2	7	7	4	5	4	4	1	5	4	7	5	4	1	1	1	2	1	1	1	2	1	1	1	1	1	1	1	1	1	1	1	1	1	1	1	1
1	0	0	0	0	0	0	0	0	0	0	1	0	1	5	2	4	2	1	6	5	1	3	1	1	1	1	1	1	4	1	1	1	2	1	1	1	1	1	1	1	1	1	1	1	1	1	1	1	1
1	0	1	1	1	0	0	0	1	1	0	2	2	3	7	5	7	7	5	6	2	7	7	7	7	7	2	2	2	4	4	1	1	2	1	1	3	4	1	2	1	1	3	2	2	1	1	2	1	1
1	0	0	0	0	0	0	0	0	0	0	1	0	0	6	6	7	6	6	5	3	6	3	5	5	4	1	1	1	1	3	1	2	2	1	1	1	2	1	1	1	1	1	1	1	1	2	1	2	1
1	1	0	1	0	1	1	1	0	0	1	10	2	3	5	4	4	6	5	3	2	5	3	7	6	4	3	3	3	3	3	2	4	4	1	2	1	4	2	4	4	2	3	1	2	4	3	1	4	2
1	0	0	0	0	0	0	0	0	0	0	3	0	2	7	7	5	6	6	3	4	7	5	7	7	5	2	2	1	1	2	1	1	1	1	1	1	3	1	1	1	1	1	1	1	1	4	1	1	1
1	1	1	1	0	1	0	0	1	0	0	0	0	0	5	7	7	5	4	6	7	3	6	5	7	4	1	1	1	2	3	2	1	4	3	1	4	1	2	1	1	1	4	1	2	1	1	2	1	1
1	0	0	1	0	0	0	0	1	0	0		0	1	7	5	6	5	7	4	5	3	5	6	5	4	2	1	1	1	1	2	1	1	1	1	1	1	1	1	1	1	1	1	1	1	2	1	2	1
1	0	0	0	0	1	0	0	1	0	0	1	1	2	1	1	1	1	7	5	7	1	4	7	1	6	3	3	2	1	1	4	1	1	3	1	3	4	4	1	4	4	2	3	4	4	1	1	1	4
1	1	0	0	1	0	0	0	1	0	0	2	1	1	5	5	4	3	4	5	6	1	7	5	1	2	2	1	1	1	1	1	1	1	1	1	1	1	1	1	2	1	1	1	2	1	2	1	1	1
1	0	0	0	0	0	0	0	1	0	0	1	0	1	4	4	5	5	5	5	5	3	4	5	6	3	2	1	1	1	1	2	1	1	2	2	2	1	2	1	2	1	1	1	1	1	1	1	1	1
1	0	0	0	0	0	0	0	0	0	0	2	0	1	7	7	7	7	7	7	7	7	7	7	7	7	1	1	1	1	1	1	1	1	1	1	1	1	1	1	1	1	1	1	1	1	1	1	1	1
1	0	0	0	0	0	0	0	0	0	0	1	0	1	7	7	7	7	7	7	7	7	7	7	7	7	1	1	1	1	1	1	1	1	1	1	1	1	1	1	1	1	1	1	1	1	1	1	1	1
1	0	0	1	1	0	0	1	1	0	0	1	0	0	3	6	4	3	2	2	1	4	1	4	3	2	2	2	1	2	3	1	1	2	2	1	3	3	1	3	3	3	2	2	3	1	2	1	1	1
1	1	0	0	0	0	0	0	0	0	0		2	2	7	7	7	7	6	7	7	7	7	7	6	7	1	1	1	1	1	1	1	2	2	2	1	2	1	1	1	1	2	1	1	1	2	2	1	1
1	0	0	0	0	0	0	0	0	0	0	1	1	0	6	7	7	7	4	7	6	7	7	6	7	7	1	1	1	1	1	1	1	1	1	1	1	1	1	1	1	1	1	1	1	1	1	1	1	1
1	0	0	0	1	0	0	0	1	0	1	6	0	4	6	5	6	6	5	4	4	3	3	6	6	4	2	1	1	2	1	1	1	3	1	1	2	3	1	1	2	2	1	2	1	1	2	1	2	1
1	0	0	0	0	0	0	0	1	0	0	1	0	3	1	3	7	7	1	1	1	7	4	7	7	7	3	3	3	4	4	1	4	1	2	4	1	4	4	4	4	4	1	4	4	4	1	4	1	1
1	0	0	0	0	0	0	0	1	0		1	0	0	6	5	6	6	6	5	3	7	5	6	7	5	1	1	2	1	2	1	1	1	2	2	3	4	1	2	1	1	2	1	2	1	1	1	1	1
1	0	0	1	0	0	0	0	1	0	0	1	0	0	7	7	7	7	7	6	6	7	6	7	7	6	1	1	1	3	1	1	3	1	1	1	1	1	1	1	3	1	1	1	1	1	1	3	1	1
1	1	1	0	1	0	1	0	1	0	1	5	3	7	5	4	5	5	7	3	3	1	1	7	4	2	1	2	2	2	2	2	1	2	2	1	2	2	2	2	2	2	2	1	1	1	2	1	2	1
1	0	0	0	0	0	0	0	0	0	1	2	2	2	7	7	7	7	7	2	6	7	7	5	6	4	1	1	1	2	4	2	1	1	1	1	1	2	1	1	1	1	2	1	1	1	4	1	1	1
1	0	0	1	0	0	0	0	0	0	0	0	1	2	7	6	7	6	7	7	4	5	7	7	6	7	1	1	1	2	1	1	1	2	1	1	2	2	1	1	1	1	2	1	1	1	1	1	1	1
1	1	1	1	1	0	1	0	1	0	1	7	2	7	7	5	5	1	5	7	7	1	7	7	2	7	3	2	1	2	1	3	1	1	1	1	2	3	2	1	3	2	4	1	2	1	4	1	1	1
0	0	0	0	1	1	1	0	1	0	0		0	0	7	7	4	5	7	7	4	3	2	7	7	2	2	2	2	2	2	3	3	1	3	2	4	4	4	4	4	4	2	2	1	4	3	1	1	4
1	0	0	0	0	0	0	0	1	0	0		0	0	7	7	6	6	5	6	5	7	6	7	7	7	1	1	2	1	2	1	1	1	1	1	2	2	1	1	1	1	2	1	1	1	1	1	1	1
1	0	0	0	1	0	0	0	1	0	0		0	1	5	6	4	4	6	7	3	4	6	5	4	6	1	1	1	1	2	1	1	2	1	1	2	1	1	1	1	1	2	3	1	1	2	1	1	1
1	0	0	0	0	0	1	0	0	0	0		0	1	6	6	6	7	7	7	7	7	7	7	7	7	1	1	1	1	1	1	1	1	1	1	1	1	1	1	1	1	1	1	1	1	2	1	1	1
1	1	0	0	0	0	0	0	0	0	0		1	2	5	4	5	5	6	4	3	4	4	5	6	4	2	2	2	2	1	1	1	2	1	1	1	2	1	1	2	1	1	2	1	1	2	2	2	1
1	0	0	0	0	1	1	1	1	1	1	7	2	3	7	7	7	4	2	7	1	1	7	1	1	7	3	3	3	3	1	1	1	4	1	4	4	4	4	4	4	4	1	4	1	4	4	4	4	4
1	0	0	0	0	0	0	0	0	0	0	4	1	2	5	4	6	7	7	5	1	5	3	7	6	4	2	2	1	1	1	2	2	1	2	2	3	2	2	2	2	1	1	2	1	1	2	1	2	2
1	0	0	0	0	0	0	0	0	0	1	5	3	2	5	7	7	4	7	4	4	6	5	7	7	1	1	1	1	1	1	1	1	4	4	1	1	1	1	1	1	1	1	1	3	1	1	1	1	1
1	0	0	0	0	0	0	0	1	0	1	1	0	0	1	1	7	5	2	7	2	1	1	1	7	1	1	2	1	1	1	1	1	1	1	1	1	1	4	1	1	1	1	1	1	1	1	1	1	1
1	1	1	0	1	0	0	1	1	0	1	6	4	6	7	4	1	1	7	3	1	1	4	7	1	1	3	2	1	4	3	1	3	4	2	1	4	4	3	4	3	4	1	1	1	1	4	4	4	4
1	1	1	1	1	0	1	1	1	0	1	6	6	7	7	5	7	3	7	4	1	5	1	6	7	1	1	1	1	2	1	3	1	2	4	1	3	3	4	2	1	1	4	1	1	1	3	1	2	3
1	0	0	0	0	0	1	1	1	0	0	2	0	2	7	7	7	7	7	7	3	7	7	7	7	7	1	1	1	1	1	1	1	1	1	1	1	4	2	2	1	1	3	1	1	1	4	2	3	1
1	0	0	0	0	0	0	0	0	1	0		0	0	7	7	7	1	1	7	1	7	7	7	7	7	2	1	2	1	1	1	1	1	1	1	1	1	1	1	1	1	1	1	1	1	1	1	4	4
1	1	0	0	0	0	0	0	0	0	1	2	1	6	6	2	5	6	7	5	2	1	3	5	4	1	2	1	1	3	3	1	1	2	1	1	1	1	1	1	1	1	1	1	1	1	2	2	2	1
1	0	0	0	0	0	0	0	0	0	0	1	0	1	6	7	7	6	7	7	7	7	7	7	7	7	2	1	1	1	1	1	1	1	1	1	1	1	1	1	1	1	1	1	1	1	1	1	1	1
1	0	0	0	0	1	0	1	1	1	0		1	1	6	7	5	7	7	7	4	4	6	7	6	7	2	2	1	3	2	2	2	2	4	1	1	2	4	2	4	4	2	3	2	4	2	3	4	4
0	0	0	0	0	0	0	0	0	0	0		0	0	2	1	3	1	1	7	5	5	6	1	1	3	3	2	1	1	1	4	1	2	1	1	3	4	4	1	2	2	1	1	1	4	1	1	1	2
1	1	0	1	0	0	0	0	1	0	0		1	3	7	4	7	7	5	1	1	7	7	6	7	2	2	3	1	1	2	1	1	4	1	1	4	1	1	1	1	1	4	1	4	1	4	1	1	4
1	1	0	0	1	0	0	0	0	0	0		2	3	5	6	7	6	6	4	1	5	7	7	6	1	2	1	1	1	4	4	1	3	1	2	3	1	1	1	2	1	4	3	3	1	4	4	1	1
1	1	0	0	0	0	0	0	1	0	0		1	2	7	7	7	7	7	1	1	7	7	7	7	7	2	1	2	4	2	3	1	4	3	2	3	1	4	3	2	3	2	3	3	1	1	1	1	1
1	1	1	1	0	0	0	0	1	0	0	3	5	5	6	7	4	3	7	6	5	7	5	7	4	3	1	1	1	2	1	1	1	1	2	1	1	1	1	1	1	1	1	1	1	1	1	1	1	1
1	0	0	0	0	0	0	0	0	0	0	1	0	0	7	7	7	7	7	7	7	7	7	7	7	7	1	1	1	1	1	1	1	2	1	1	1	1	1	1	1	1	1	1	1	1	4	1	1	1
1	1	1	0	0	0	1	0	0	0	0	3	0	2	7	7	7	7	7	7	5	4	7	7	7	4	1	1	1	1	2	1	1	1	1	1	1	4	1	1	1	1	1	1	1	1	3	1	1	1
1	1	1	0	1	0	0	0	1	0	1	2	0	1	7	7	6	5	7	6	1	7	6	7	6	6	1	1	1	3	1	1	1	2	1	1	3	1	1	1	2	1	2	1	1	2	2	1	1	1
1	0	1	1	0	0	0	0	0	0	1	4	0	1	5	7	7	4	5	7	5	5	7	7	7	7	1	1	1	1	1	1	1	2	1	1	1	4	1	1	1	1	2	1	2	1	1	2	1	1
1	0	0	1	1	0	0	0	1	0	0	1	1	2	7	6	6	5	6	7	3	5	7	6	5	6	1	3	3	1	3	2	3	4	1	1	2	4	4	4	3	1	1	4	3	1	2	1	1	1
1	1	1	1	1	0	0	0	1	0	1	6	0	4	6	4	5	7	6	2	1	6	2	5	4	1	2	1	3	4	1	1	1	2	2	2	1	3	1	1	1	1	2	1	1	1	1	2	2	3
1	1	0	1	0	0	1	0	1	0	1	6	0	1	6	7	7	4	7	7	6	5	7	7	4	7	1	1	1	2	4	1	1	2	2	1	1	4	3	1	1	1	1	1	2	1	1	1	1	1
1	1	1	1	1	0	1	0	1	0	0	2	1	1	7	5	3	4	2	4	6	4	6	4	5	5	2	1	2	2	2	1	1	2	1	2	3	3	1	2	1	1	3	1	1	1	1	1	2	1
1	1	1	1	0	1	0	1	1	0	1	8	2	5	7	3	4	6	1	1	1	3	6	5	5	4	3	3	2	1	2	2	2	2	3	1	3	4	1	2	2	1	3	1	1	1	3	2	2	1
1	1	0	1	0	0	1	0	1	0	0	1	0	0	4	5	6	3	5	4	3	3	5	6	5	4	1	2	1	1	2	2	2	1	2	2	1	3	1	2	1	1	1	1	1	1	3	1	1	1
1	1	0	0	0	0	0	0	0	0	1	5	0	0	7	7	7	7	7	7	7	7	7	7	7	7	2	2	2	1	1	2	1	1	1	1	2	1	2	1	2	1	2	2	1	1	1	1	1	1
1	1	0	0	0	0	1	0	1	0	1	1	0	1	4	5	6	5	6	5	5	4	5	4	5	5	1	1	1	1	1	1	1	2	1	1	1	2	1	1	1	1	1	1	1	1	1	1	1	1
1	0	0	0	0	0	0	0	1	0	0	2	1	3	1	7	7	7	7	7	1	7	7	7	7	7	3	3	3	1	1	1	1	1	1	1	1	4	4	4	4	1	2	4	4	3	4	1	1	3
1	1	0	1	0	0	1	0	0	0	1	5	2	2	7	4	6	7	6	6	3	4	7	5	7	7	2	1	1	1	2	1	1	1	1	1	1	2	3	2	4	1	1	1	1	1	1	1	1	1
1	0	0	1	0	0	0	0	1	0	0	1	1	2	6	3	3	4	1	7	6	3	5	4	3	6	1	2	1	1	1	1	1	1	1	1	1	1	1	1	1	1	2	1	1	1	1	1	1	1
1	0	1	0	0	0	0	0	0	0	0		0	2	4	1	3	4	4	6	4	2	4	3	2	4	1	1	1	1	1	1	1	1	1	1	2	3	2	1	1	1	2	1	1	1	1	2	1	1
1	1	0	1	0	0	0	0	0	0	1	8	3	7	7	7	7	6	7	6	7	7	7	6	7	7	1	1	1	2	2	1	1	1	1	3	1	1	1	1	1	1	1	1	1	1	1	1	1	1
1	0	0	1	0	1	1	0	1	0	0		1	3	7	6	6	5	6	1	1	6	1	5	7	1	1	2	3	4	1	1	1	1	1	1	1	1	1	2	4	1	2	1	1	3	4	1	1	4
1	0	0	0	0	0	0	0	0	0	0	1	0	0	6	7	7	7	7	6	7	5	7	7	6	7	1	2	1	1	3	1	1	1	1	1	3	1	1	1	1	1	1	1	1	1	1	1	1	1
1	1	0	0	1	0	1	0	1	0	1	6	2	5	2	5	7	3	4	7	3	6	5	6	4	5	2	1	1	3	2	1	1	2	3	1	1	1	3	1	1	1	2	1	1	1	4	1	1	2
1	0	0	0	0	0	0	0	0	0	0		1	5	7	7	7	7	7	4	2	7	2	7	7	2	1	1	1	4	1	1	1	1	1	1	1	1	1	1	1	1	1	1	1	1	1	1	1	1
1	0	1	1	0	0	0	1	0	0	0	2	1	4	4	5	7	6	7	7	6	6	6	6	7	5	2	3	1	2	1	1	1	2	1	1	2	4	4	3	4	4	3	2	2	4	4	1	2	4
1	1	1	0	0	1	1	0	0	1	1	5	0	5	7	7	7	5	5	7	7	5	7	7	7	7	1	1	1	2	1	1	1	3	3	1	1	4	2	1	2	1	1	1	2	2	3	1	1	1
1	0	0	1	0	0	0	0	0	0	0	2	2	2	7	7	7	7	7	7	5	7	7	7	7	7	1	1	1	1	4	1	1	2	1	1	1	3	1	1	1	1	1	1	1	1	1	1	1	1
1	1	0	1	1	0	1	1	1	0	1	4	0	5	6	7	7	7	7	7	7	7	7	7	7	7	2	2	2	2	1	1	1	2	1	1	2	1	1	1	1	2	1	1	1	1	1	1	1	1
1	1	0	1	0	0	0	0	0	0	0	2	1	1	4	4	4	4	4	3	1	1	1	1	1	1	2	1	1	4	4	1	1	4	4	4	2	4	4	4	4	4	4	4	1	1	4	2	4	2
1	1	0	0	0	0	0	0	0	0	0	4	2	1	7	7	7	7	4	6	1	7	7	7	7	7	1	1	1	1	2	1	1	1	1	1	1	1	1	1	1	1	1	1	1	1	1	1	1	1
1	0	0	0	1	0	1	1	0	0	0	3	2	3	4	3	5	5	3	4	3	3	4	6	4	3	1	2	1	2	2	1	1	1	2	1	1	2	1	2	1	1	1	1	1	1	2	1	1	1
1	0	0	0	0	0	0	1	0	0	0	2	1	1	3	2	3	2	2	2	2	2	2	3	2	2	2	2	2	1	1	1	2	2	1	1	1	2	2	1	2	1	2	1	2	1	1	3	3	1
1	0	0	0	0	0	0	0	0	0	0		1	1	4	5	5	5	6	5	5	4	5	5	6	5	1	1	1	2	2	1	1	2	2	1	3	1	3	1	1	1	1	1	1	1	2	1	2	1
1	0	0	0	0	0	0	0	0	0	0	1	0	0	4	3	6	6	5	4	2	2	2	3	4	1	2	2	1	2	2	1	1	2	1	2	1	1	1	1	1	1	1	1	1	1	1	1	2	1
1	0	0	1	0	0	0	0	0	0	0		0	0	5	6	6	5	6	5	4	4	5	6	5	4	1	1	1	1	2	1	1	1	1	2	2	1	1	1	1	1	1	1	1	1	1	2	2	1
0	0	0	0	0	0	0	0	0	0	0	0	0	0	4	3	4	3	3	3	2	2	7	3	5	3	3	3	3	3	2	2	1	3	3	1	2	3	3	1	3	4	3	2	1	1	4	1	1	1
1	1	0	0	0	0	0	0	0	0	0	2	1	1	7	6	7	5	7	6	5	5	3	4	7	6	1	1	1	2	3	1	1	3	1	1	1	2	1	1	2	1	2	1	2	1	3	1	1	2
1	0	0	0	1	0	0	0	0	0	0	3	3	5	7	7	7	5	6	5	2	4	6	7	5	3	2	2	1	2	1	1	1	3	1	4	2	3	4	2	4	1	2	1	1	1	4	1	4	1
1	1	0	1	0	1	0	0	0	0	0		0	1	1	4	3	6	5	5	7	6	7	6	3	7	2	1	1	2	2	1	2	3	1	1	1	3	1	1	1	1	2	1	2	1	2	1	1	1
1	1	0	1	1	1	1	1	0	1	1	7	0	1	3	7	2	1	5	4	4	2	3	3	6	3	1	1	1	1	4	4	2	3	2	4	4	4	2	4	4	4	2	3	4	4	4	3	4	4
1	1	0	1	1	0	0	0	1	0	0	3	0	0	7	7	4	3	3	7	7	3	7	7	4	7	2	3	2	1	2	1	1	2	1	1	2	3	1	1	1	1	2	1	1	1	2	1	1	1
1	0	0	1	1	0	0	0	1	0	1	1	3	2	7	7	3	4	3	5	3	3	5	7	3	5	2	2	2	2	2	3	1	1	1	1	1	1	1	1	1	1	1	1	1	1	1	1	1	1
1	1	0	0	0	0	1	0	0	0	0	3	0	3	7	6	7	6	7	5	6	7	6	7	7	5	2	1	1	1	2	1	1	2	1	2	1	3	1	1	2	1	1	1	1	1	1	2	1	1
1	0	0	0	0	0	1	0	0	0	0	4	2	4	4	5	5	5	3	3	2	5	5	6	7	3	1	2	1	1	3	1	1	2	4	2	2	1	2	1	1	1	2	1	1	1	2	2	2	1
1	0	0	0	0	0	0	0	0	0			1	2	7	7	5	6	6	7	1	1	7	5	1	1	1	1	1	2	1	1	1	1	2	1	1	1	1	1	1	1	1	1	1	1	1	1	1	1
1	0	0	0	0	0	0	0	0	0	0	1	0	2	4	6	5	4	5	7	1	5	7	6	3	2	2	2	1	1	2	1	1	1	2	1	1	1	2	1	1	2	1	1	1	2	1	1	1	1
1	1	0	1	0	1	0	0	1	0	0	2	2	4	1	1	4	2	1	4	1	1	4	2	1	2	3	3	2	1	4	4	4	2	2	3	4	4	4	1	1	4	2	3	2	4	1	1	4	4
1	1	1	1	1	0	1	1	1	0	1	3	0	3	1	1	3	1	1	2	1	1	1	1	1	1	1	1	2	1	3	4	1	1	4	1	1	3	4	3	4	4	4	4	4	4	3	1	1	4
1	0	0	0	0	0	1	0	0	1	1	11	0	0	4	4	1	1	1	1	1	1	1	7	1	1	3	1	1	4	1	2	1	2	2	1	1	2	4	1	1	4	4	1	1	4	2	1	1	4
1	1	0	1	1	1	1	0	0	1	1	6	5	6	7	7	6	6	6	7	7	4	7	7	4	6	2	1	1	2	1	1	1	2	3	1	2	3	1	3	4	2	1	1	3	4	1	2	1	1
1	1	1	1	1	0	1	1	1	0	0	2	1	4	2	7	2	2	7	6	3	2	7	6	2	6	2	2	2	3	2	2	1	2	3	1	2	1	1	3	1	1	2	1	1	1	3	1	2	1
1	1	1	1	0	1	1	1	1	0	0		1	2	6	5	4	5	7	7	6	3	6	5	5	6	2	2	3	3	3	2	2	3	2	2	3	2	2	1	2	2	2	2	3	1	2	3	2	1
1	0	0	1	1	0	0	0	1	0	1	2	1	1	7	5	7	7	7	7	1	4	6	7	5	4	1	1	1	2	3	4	1	1	2	3	4	3	1	1	1	2	3	2	4	1	3	1	2	1
1	1	0	1	0	0	1	0	1	0	1	6	2	4	7	1	4	3	3	1	1	3	1	1	7	1	2	2	3	1	1	1	1	2	1	1	3	4	1	1	1	1	1	1	1	2	2	1	1	1
1	0	0	0	0	0	0	0	0	1	0	1	0	2	5	5	6	6	7	6	1	6	4	7	5	4	1	1	1	1	1	1	1	1	1	1	1	1	1	1	1	1	1	1	1	1	1	1	1	1
1	1	1	0	1	0	1	0	1	0	0	1	0	1	3	2	4	5	5	5	7	5	6	6	4	6	2	2	2	3	3	2	1	1	1	3	2	3	3	1	3	3	1	1	1	2	2	3	3	1
0	0	0	0	0	0	0	0	0	0	0	1	0	1	7	7	7	7	7	7	7	7	7	7	7	7	1	1	1	1	1	1	1	1	1	1	1	1	1	1	1	1	1	1	1	1	1	1	1	1
1	0	0	1	0	0	0	0	1	0	0		2	2	7	7	7	7	7	7	7	7	7	5	6	7	1	1	1	2	1	1	1	1	2	2	1	4	1	1	1	1	3	1	1	1	3	1	1	1
1	1	0	0	0	0	0	0	0	0	0		1	3	7	7	7	7	7	6	3	7	3	7	7	3	2	1	2	2	1	1	1	1	1	1	1	1	1	1	1	1	1	1	1	1	1	1	1	1
1	0	0	0	0	0	0	0	0	0	0	1	2	3	7	5	6	7	7	6	5	7	7	7	5	6	2	1	1	2	1	1	1	1	1	2	1	1	2	1	1	1	2	1	1	1	1	1	1	1
1	0	0	1	0	0	0	0	1	0	1	5	1	2	6	6	7	6	6	5	4	5	4	6	6	4	2	1	1	2	1	1	1	2	2	1	1	1	1	1	1	1	2	1	1	1	2	1	1	1
1	0	0	0	0	0	0	0	0	0	0		0	0	7	6	7	7	6	7	6	7	7	7	7	7	1	1	1	1	1	1	1	1	1	1	1	1	1	1	1	1	1	1	1	1	1	1	1	1
1	1	0	1	0	0	1	0	1	0	0	1	1	3	5	7	6	4	6	6	5	3	6	6	5	6	2	2	2	3	1	4	2	2	2	1	2	3	1	2	3	2	1	2	3	2	3	3	2	2
1	0	0	0	0	0	1	0	0	0	0		1	2	4	7	3	2	6	5	5	4	6	6	4	7	1	1	1	1	2	2	1	1	2	2	1	2	2	2	1	1	3	1	1	1	1	2	2	1
1	0	0	0	0	0	0	0	0	0	0		0	0	6	6	7	6	7	6	7	6	7	6	7	6	1	1	1	1	1	1	1	1	1	1	1	1	1	1	1	1	1	1	1	1	1	1	1	1
1	1	0	1	1	1	0	0	0	0	0		0	3	1	2	3	3	3	3	3	3	4	4	4	4	1	1	1	1	2	2	1	1	1	1	1	1	1	2	1	1	1	1	1	1	1	1	1	1
1	1	0	0	0	0	0	0	1	0	0		5	7	7	7	7	7	7	4	2	7	3	7	6	3	1	1	1	1	1	1	1	1	1	1	1	1	1	1	1	1	1	1	1	1	1	1	1	1
1	0	1	0	1	0	1	1	0	1	0	1	1	1	7	7	7	7	7	5	1	7	6	7	7	7	1	1	1	2	1	1	1	3	1	1	1	1	1	1	1	1	1	1	1	1	2	1	1	1
0	0	0	0	0	0	0	0	0	0	0		0	0	7	1	7	1	7	2	1	7	3	7	7	4	2	2	1	1	1	1	1	1	1	1	3	2	1	1	1	2	3	1	1	1	1	1	1	1
1	1	1	1	0	0	0	0	1	0	0		2	3	4	4	5	5	5	5	4	5	2	5	5	4	2	2	1	2	1	1	1	3	1	1	1	2	2	2	1	1	1	1	1	1	4	1	1	1
1	0	0	0	0	0	0	0	0	0	0		0	0	4	4	7	7	4	4	1	7	4	1	7	1	2	2	1	2	1	1	1	2	2	1	2	1	1	1	2	1	2	1	1	1	2	1	1	1
1	0	1	0	0	0	1	0	0	0	0		1	1	2	1	1	1	2	2	1	1	1	1	1	1	2	2	2	4	1	2	1	3	3	1	1	4	1	4	3	3	3	2	2	1	4	1	1	1
1	0	0	0	0	1	1	0	0	0	0	1	1	1	6	1	1	2	2	3	2	3	1	1	2	2	1	1	1	1	1	1	1	2	1	1	1	1	1	1	1	1	1	1	1	1	1	1	1	1
1	1	0	0	1	0	1	0	0	0	1	5	0	7	7	7	7	7	7	5	7	5	5	5	5	7	1	2	2	1	1	1	1	1	1	1	1	1	1	1	1	1	1	1	1	1	2	1	1	1
1	0	0	0	0	0	1	1	1	0	0	4	4	4	4	4	5	6	7	7	5	4	6	7	7	6	1	1	1	1	3	1	2	1	1	1	2	1	1	1	1	1	2	1	1	1	1	1	1	1
1	1	0	0	0	0	0	0	1	0	1	3	3	5	7	7	7	7	7	4	3	7	3	7	7	5	2	1	1	1	1	1	1	1	1	1	1	1	1	1	1	1	1	1	1	1	1	1	1	1
1	1	0	1	0	1	0	0	1	0	0	0	0	0	6	7	5	4	7	6	5	4	5	6	6	7	1	1	1	1	1	1	1	1	1	1	1	1	1	1	1	1	1	1	1	1	1	1	1	1
1	0	0	0	0	0	0	0	1	0	0		2	3	4	7	6	7	6	7	7	7	7	7	6	7	1	1	1	1	1	1	1	2	1	2	2	1	1	1	1	1	1	1	1	1	1	2	1	1
1	0	0	0	0	0	1	0	1	0	1	9	3	7	7	7	7	7	7	5	4	7	5	7	7	7	2	2	2	1	1	1	1	1	1	1	1	1	1	1	1	1	1	1	1	1	1	1	1	1
1	1	0	0	0	0	0	0	1	0	0	0	1	1	5	4	3	2	2	5	4	5	4	3	4	2	1	2	2	2	3	2	1	2	2	3	2	3	4	2	3	3	2	1	2	2	1	2	2	3
1	1	1	1	0	0	1	0	1	0	1	0	1	1	7	7	3	1	7	7	7	3	7	7	2	7	1	3	1	3	1	1	1	1	1	3	4	4	4	1	2	1	4	1	2	1	4	1	1	1
1	1	0	0	0	0	1	1	0	0	0		1	3	7	7	7	7	7	7	7	6	7	7	7	5	1	1	1	1	1	1	1	1	1	1	1	1	1	1	1	1	1	1	1	1	1	1	1	1
1	1	1	1	0	0	1	1	0	0	0		5	7	5	5	5	5	5	4	4	5	4	5	5	4	2	2	2	1	1	1	1	1	1	1	1	1	1	1	1	1	1	1	1	1	2	1	1	1
1	1	1	1	1	0	0	0	1	1		5	7	7	3	7	7	7	7	6	4	7	3	7	5	5	2	2	1	2	1	1	1	1	2	1	2	1	1	1	1	1	1	1	2	1	1	1	1	1
1	1	1	1	1	1	1	1	1	0	1	8	1	7	7	7	7	7	7	7	7	7	7	7	7	7	1	1	1	1	1	1	1	1	1	1	1	1	1	1	1	1	1	1	1	1	1	1	1	1
1	1	0	1	0	0	0	1	0	0	1	2	2	2	4	4	7	7	6	5	2	6	3	7	7	4	1	1	1	2	2	1	1	1	1	1	1	1	2	2	1	1	2	1	1	1	2	1	2	1
1	1	0	1	1	0	0	0	0	0	0		0	1	7	7	7	7	7	7	7	7	7	7	7	7	1	1	1	1	1	1	1	2	1	1	1	1	1	1	1	1	1	1	1	1	1	1	1	1
1	0	0	0	0	1	0	0	0	0	0		2	2	6	6	6	6	6	5	5	6	5	5	6	5	1	1	1	1	2	1	1	2	1	1	1	2	1	2	1	1	2	1	1	1	2	1	1	1
1	1	1	1	0	0	0	0	0	0	0		1	3	1	2	1	1	1	3	5	1	4	1	1	3	1	1	1	1	1	1	1	2	2	1	2	1	1	1	1	1	2	1	1	1	1	1	1	1
1	0	0	1	1	0	0	0	0	0	1		0	2	7	7	7	7	7	7	5	7	7	7	7	7	1	1	1	1	1	1	1	2	1	1	2	2	1	1	2	2	2	1	1	1	1	1	1	1
1	0	0	0	0	0	1	0	0	0	0		1	1	4	2	3	2	7	5	7	3	7	6	7	7	2	1	1	2	1	2	1	3	3	2	2	3	2	1	4	1	3	2	1	1	3	2	1	1
1	0	0	0	0	0	0	0	1	0	1	5	1	2	1	1	7	7	7	7	1	7	7	7	7	1	2	1	1	1	1	1	3	1	1	4	1	4	2	1	4	2	1	1	1	1	1	1	1	1
1	0	0	0	0	0	0	0	1	0	0		0	2	7	7	7	7	7	7	1	7	5	7	7	4	1	1	1	1	1	1	1	2	1	1	1	1	1	1	1	1	1	1	1	1	1	1	1	1
1	0	0	0	0	0	0	0	0	0	0		0	2	7	7	7	7	7	7	5	7	7	7	7	6	1	1	1	1	1	1	1	1	1	1	1	1	1	1	2	1	1	1	1	1	1	1	1	1
1	1	0	0	0	0	0	0	1	0	0		0	0	2	1	5	4	1	1	1	4	1	1	3	1	2	2	3	1	1	4	1	1	1	1	3	3	4	2	1	2	4	3	3	1	4	1	3	4
0	0	0	0	0	0	0	0	0	0	1	0	1	1	2	2	2	2	2	2	2	2	2	2	2	2	2	1	1	1	1	1	1	1	1	1	1	1	1	1	1	1	1	1	1	1	1	1	1	1
0	0	0	0	0	0	0	0	0	0	0	0	0	0	7	7	7	7	7	7	7	7	7	7	7	7	1	1	1	1	1	1	1	1	1	1	1	1	1	1	1	1	1	1	1	1	1	1	1	1
1	1	0	0	0	0	0	0	0	0	0	0	0	2	7	7	7	7	7	7	7	7	7	7	7	7	1	1	1	1	1	1	1	1	1	1	1	1	1	1	1	1	1	1	1	1	1	1	1	1
1	1	0	0	0	0	1	0	1	0	0	0	1	1	5	5	3	5	7	4	5	4	4	4	4	4	2	2	2	1	1	1	1	1	1	1	1	1	1	1	1	1	1	1	1	1	3	1	1	1
1	1	1	1	1	0	1	1	1	0	0	0	0	0	5	5	7	7	7	4	1	5	4	7	4	3	3	3	3	1	1	4	1	1	3	1	4	3	4	4	4	2	1	1	1	4	4	1	4	3
0	0	0	0	0	0	0	0	0	0	1	6	1	2	5	5	5	5	5	5	5	5	5	5	5	5	2	2	2	2	2	2	1	2	2	1	2	2	2	2	2	2	2	1	1	1	2	1	2	1
1	1	0	1	0	0	0	0	1	0	0		0	2	5	1	1	1	1	2	1	7	1	1	1	4	3	3	3	1	1	4	1	4	4	2	4	4	4	4	4	1	4	1	1	4	4	2	1	4
1	1	0	0	0	0	0	0	1	0	0		1	2	4	1	5	5	1	7	1	5	4	6	5	6	2	2	1	1	3	1	1	1	1	1	1	1	1	1	1	1	2	1	1	1	2	1	1	1
1	1	1	0	0	0	0	0	1	0	0		0	1	3	2	2	2	2	4	5	5	4	2	1	3	2	2	2	3	2	2	1	1	2	1	1	2	2	1	1	1	2	1	1	2	2	1	1	2
1	0	0	1	1	0	0	1	0	0	0	0	0	2	7	5	4	5	7	6	4	7	7	7	7	5	2	1	1	2	4	1	1	2	2	1	2	3	1	1	2	2	2	2	1	1	3	1	3	1
1	0	0	0	0	0	0	0	0	0	0	0	1	2	5	6	6	5	7	7	6	5	6	6	5	7	2	1	2	2	1	1	1	2	1	2	3	2	1	3	2	2	1	2	1	2	3	1	2	1
1	1	0	1	1	0	1	0	0	0	0	0	0	2	3	4	6	4	2	2	3	5	4	3	5	1	1	2	2	2	2	2	1	3	2	1	2	2	2	1	2	3	2	2	2	3	3	2	1	3
1	0	0	0	0	0	0	0	0	0	0	0	0	1	1	1	1	1	1	1	1	1	1	1	1	1	1	1	1	1	1	1	1	1	1	1	1	1	1	1	1	1	1	1	1	1	1	1	1	1
1	1	1	1	1	1	1	1	0	1	0	0	0	2	1	5	7	3	6	4	2	2	2	2	6	3	2	1	1	2	1	1	1	2	3	2	2	1	4	2	2	1	3	1	2	1	3	1	1	1
0	0	0	0	0	0	0	0	0	0	0	0	0	1	5	7	7	7	6	6	4	6	7	5	4	6	2	1	1	2	3	1	1	1	3	2	2	1	2	2	2	2	1	2	1	2	1	1	2	1
1	0	0	0	0	1	0	0	1	1	0	0	1	1	7	7	7	7	7	7	7	7	7	7	7	7	1	1	1	1	2	1	1	1	1	1	1	1	1	1	1	1	1	2	1	1	1	1	1	1
1	0	0	0	0	0	0	0	1	0	0	0	1	1	7	7	7	7	7	7	5	7	4	7	7	6	1	1	1	1	2	1	1	1	1	1	2	2	1	1	1	1	3	1	1	1	1	1	1	1
0	0	0	0	0	0	0	0	0	0	0	0	1	1	7	7	7	6	7	6	6	7	6	5	6	7	1	1	1	1	1	1	1	1	1	1	1	1	1	1	1	2	1	1	1	1	1	1	1	2
1	0	0	1	0	0	0	0	0	0	0	0	1	3	2	2	7	7	2	5	3	6	4	4	7	3	2	1	1	1	1	1	1	1	1	1	1	1	1	1	1	1	1	1	1	1	1	1	1	1
1	0	0	1	0	0	1	0	0	0	0	0	1	1	5	5	7	6	5	7	7	6	6	7	6	5	2	1	1	1	1	1	1	1	3	1	1	1	1	1	1	1	1	1	1	1	2	1	1	1
1	0	0	0	0	0	0	0	0	0	1	0	1	0	6	7	6	6	7	6	4	4	7	7	6	7	2	3	2	2	2	3	1	1	2	1	3	2	3	2	4	3	2	2	2	4	1	1	2	3
1	0	0	0	0	0	0	0	0	0	0		0	2	5	5	6	6	6	5	5	6	5	6	6	5	2	2	1	2	1	1	1	1	2	1	1	1	1	1	1	1	1	1	1	1	1	1	1	1
1	1	0	0	0	0	1	1	1	1	0	2	2	2	4	5	7	6	5	3	3	2	2	4	5	3	2	2	2	1	1	2	1	2	2	1	1	2	3	1	1	1	1	1	2	1	2	1	1	1
1	0	1	1	0	1	0	0	0	1	0		0	1	1	1	7	4	2	1	1	7	1	1	3	1	3	1	1	1	1	2	1	1	1	1	1	1	2	3	1	1	4	1	1	2	4	1	1	1
1	1	0	0	0	0	0	0	0	0	0	3	1	2	5	7	7	7	7	7	2	7	7	7	7	7	3	1	1	1	1	1	1	1	1	1	1	1	1	1	1	1	1	1	1	1	1	1	1	1
0	0	0	0	0	0	0	0	0	0	0	0	0	1	7	7	7	5	4	4	2	6	1	7	5	1	1	1	1	1	1	1	1	1	1	1	1	2	1	3	3	3	2	1	1	1	2	1	2	1
1	0	0	0	0	0	0	0	0	0	0		0	2	7	7	4	6	7	3	1	7	7	7	4	5	2	2	1	1	1	1	1	2	1	1	1	1	1	1	1	1	3	1	1	1	1	3	2	1
1	0	0	1	1	0	0	0	1	0	0		0	0	6	6	5	4	3	4	1	5	5	1	2	3	1	1	1	1	2	1	1	1	1	2	1	2	1	1	1	1	1	1	2	1	2	1	2	1
1	1	0	0	0	0	0	0	1	0	0		1	2	6	7	7	7	6	5	1	7	6	7	7	5	1	1	1	2	1	1	1	1	1	1	2	1	1	1	3	1	1	1	1	1	2	1	1	1
0	0	0	0	0	0	0	0	0	0	0	0	1	1	3	4	6	6	6	5	4	6	4	5	6	5	1	1	1	1	1	1	1	1	1	1	1	1	1	1	1	1	1	1	1	1	1	1	1	1
1	1	1	1	1	1	1	1	1	1	1	0	1	3	5	5	5	5	5	5	5	5	5	5	5	5	2	2	2	2	1	2	1	2	1	1	2	2	2	2	2	2	2	1	1	1	1	1	1	1
1	1	1	1	1	0	1	0	1	0	1	0	4	5	3	3	7	5	3	3	1	1	1	4	2	1	2	2	2	2	1	1	1	2	1	1	1	1	2	1	1	1	2	1	1	1	2	1	1	1
1	1	0	0	0	0	0	0	0	0	0	0	1	2	7	7	7	7	7	7	7	7	7	7	7	7	1	1	2	1	2	1	1	4	1	1	4	1	1	1	1	1	1	1	1	1	1	1	1	1
1	0	0	0	0	0	0	0	0	0	0	0	1	2	7	7	7	7	7	7	7	7	7	7	7	7	1	1	1	1	1	1	1	1	1	1	1	1	1	1	1	1	1	1	1	1	1	1	1	1
1	1	0	0	1	0	0	0	0	1	0	0	2	4	7	7	6	6	7	6	4	7	7	7	6	6	1	1	1	2	1	1	2	2	2	1	3	2	2	1	2	2	3	2	1	1	2	2	1	1
1	0	0	0	0	0	0	0	1	0	0	0	0	1	5	3	4	5	5	2	3	5	3	6	5	3	2	2	2	1	1	1	1	1	2	1	3	2	2	1	3	1	2	1	1	2	2	1	1	1
0	0	0	0	0	0	0	0	0	0	0	0	0	1	7	7	7	6	7	6	5	5	7	7	7	6	1	2	1	1	2	1	1	1	1	2	3	4	1	1	2	2	1	1	1	2	1	2	2	1
1	1	0	1	0	0	0	0	0	0	0	0	0	2	6	5	7	6	7	7	5	7	6	5	6	6	1	1	1	1	2	1	1	1	3	2	2	1	1	2	1	1	4	1	1	1	2	1	1	1
1	0	0	1	0	0	1	0	0	0	0	0	1	2	7	7	7	7	7	7	6	7	7	7	7	6	1	1	1	1	1	1	1	1	1	2	1	1	1	2	1	1	1	1	1	2	1	1	1	1
1	1	1	1	1	0	0	0	1	0	1	0	0	7	5	5	4	6	7	3	3	7	7	7	6	7	1	1	1	4	1	1	1	1	1	1	1	1	1	1	2	1	1	1	1	1	4	1	1	1
0	0	0	0	0	0	0	0	0	0	0	0	1	2	6	5	7	6	6	6	7	6	7	6	6	7	1	1	1	2	1	1	1	1	1	1	1	1	1	1	1	1	3	1	1	1	1	1	1	1
1	0	1	0	1	0	0	0	0	0	0		1	1	5	6	2	2	7	5	1	1	4	7	3	5	2	1	2	2	2	3	2	2	2	2	2	1	1	1	1	1	4	1	1	1	1	1	1	1
1	0	1	0	1	1	0	0	1	0	0		0	0	7	7	7	7	7	7	7	7	7	7	7	7	1	2	1	4	4	1	2	4	4	2	4	4	4	4	4	4	2	4	2	2	4	4	4	3
1	1	1	0	0	0	0	0	1	0	1	8	1	0	6	4	7	6	7	5	3	5	4	7	5	5	1	1	1	1	1	1	1	2	1	2	2	1	1	1	1	1	1	1	1	1	1	1	1	1
1	1	0	0	0	0	0	0	1	0	0		1	2	4	4	4	4	4	4	4	4	4	4	4	4	2	3	2	2	3	1	1	3	1	2	1	4	3	2	1	1	1	1	1	1	1	1	1	2
1	1	1	1	0	0	0	1	1	0	0		3	3	3	2	5	6	2	3	5	5	5	3	6	4	2	1	1	2	1	2	1	2	1	1	2	3	2	1	2	2	3	2	1	2	2	1	2	1
1	1	0	0	0	1	0	0	0	0	0		2	2	7	6	7	7	7	7	7	7	7	7	7	7	1	1	1	3	1	1	1	1	1	1	3	1	1	1	1	1	1	1	1	1	1	1	1	1
1	1	0	1	0	0	0	0	1	0	1	1	0	1	3	7	5	7	7	5	5	7	7	7	5	7	2	2	2	2	1	3	1	4	4	1	4	3	4	1	2	1	2	3	1	3	2	1	1	2
1	0	0	0	1	0	1	0	0	0	0		1	4	6	7	4	3	5	5	4	2	7	5	4	6	2	2	1	2	3	2	1	2	1	2	3	4	3	2	3	1	3	1	1	1	2	1	2	1
1	0	0	1	1	0	0	0	1	0	1		4	5	7	7	6	5	7	7	7	6	6	7	5	6	1	2	2	2	3	1	1	3	2	1	1	2	1	1	2	1	2	1	1	1	2	1	1	1
1	0	0	0	0	1	0	0	0	0	0		1	2	7	7	6	7	7	7	6	7	7	7	7	7	2	2	2	1	1	1	1	1	1	1	1	1	1	1	1	1	3	1	1	1	1	1	1	1
1	1	1	1	0	0	0	1	1	0	0	1	2	2	7	7	4	4	7	7	7	3	7	7	2	7	1	2	2	2	1	3	1	1	1	1	4	4	3	3	4	3	4	3	3	2	4	1	1	2
1	0	0	0	0	0	0	0	0	0	0		1	1	4	5	6	6	5	5	6	5	6	7	5	6	2	1	2	1	1	1	1	2	1	1	1	1	1	1	1	1	1	1	1	1	1	1	1	1
0	0	0	0	0	0	0	0	0	0	0	1	2	2	7	7	7	7	7	6	6	7	7	6	5	7	1	1	1	1	2	1	1	1	2	1	1	1	1	1	1	1	1	1	1	1	1	1	1	1
1	1	1	1	1	1	1	0	0	1	1	5	7	4	5	5	5	5	4	5	4	5	6	4	4	5	2	2	2	4	2	3	1	3	2	2	4	4	3	3	4	3	3	3	2	2	4	1	2	1
1	1	0	0	0	0	0	0	1	0	0		1	2	7	6	7	7	7	7	5	6	6	7	7	5	1	1	1	1	1	1	1	1	1	1	1	2	1	1	1	1	1	1	1	1	1	1	1	1
1	0	1	1	0	1	1	0	0	0	0		1	1	5	5	5	5	5	4	4	6	4	4	6	4	2	2	2	2	1	1	1	1	1	1	2	1	1	1	1	1	2	1	1	1	2	1	1	1
1	1	0	0	1	0	0	1	1	1	1		3	2	4	1	6	4	1	5	1	1	5	7	5	4	1	2	2	1	2	1	1	1	1	1	2	4	3	2	1	1	1	1	1	1	3	4	3	4
1	0	0	0	0	0	1	0	1	0	0		5	2	7	6	6	5	7	6	5	7	7	4	7	5	2	1	2	1	1	1	1	1	1	1	3	2	1	1	1	2	2	1	1	3	1	1	1	1
1	1	1	1	1	1	1	0	1	0	0		1	1	7	7	7	7	7	4	6	7	7	7	7	7	1	2	1	1	1	2	1	2	2	1	2	2	1	1	1	1	1	1	1	1	2	1	1	1
1	1	0	1	0	0	1	0	1	0	1		5	5	4	4	5	3	3	4	4	4	3	3	5	3	1	2	2	3	1	1	1	1	1	1	1	1	1	1	1	1	1	1	1	1	1	1	1	1
0	0	0	0	0	0	0	0	0	0	1	1	1	2	7	7	7	5	7	5	5	5	5	5	5	5	1	2	2	1	1	1	1	1	1	1	1	1	1	1	1	1	1	1	1	1	2	1	1	1
1	0	0	1	0	1	1	0	1	0	0	2	2	1	7	7	7	6	7	7	7	6	7	7	7	7	1	1	1	1	2	1	1	1	1	1	1	1	2	2	1	2	1	1	1	1	1	1	1	1
1	1	0	0	1	0	0	0	1	0	1	5	0	0	1	1	1	1	1	1	1	1	1	1	1	1	1	1	1	1	2	4	1	3	1	3	1	2	4	1	2	3	4	2	2	3	2	3	2	1
1	0	0	0	0	1	1	1	1	0	0	1	0	2	7	1	1	1	1	7	6	1	4	1	1	3	3	3	3	2	1	4	4	4	4	3	2	1	4	3	4	4	4	2	4	4	3	2	4	4
0	0	0	0	0	0	0	0	0	0	0	2	0	0	7	7	7	7	7	7	7	7	7	7	7	7	1	1	1	1	1	1	1	1	1	1	1	1	1	1	1	1	1	1	1	1	1	1	1	1
1	0	0	0	0	0	0	0	0	0	0	0	0	0	7	7	6	6	7	7	3	7	7	7	7	4	2	2	2	3	4	4	1	1	3	1	1	2	1	1	1	3	1	1	1	1	4	1	1	1
1	0	0	0	0	0	0	0	0	0	1	3	0	2	7	7	7	7	7	7	7	5	7	7	6	7	1	1	1	1	1	1	1	2	1	1	1	2	1	1	1	1	1	1	1	1	2	1	1	1
1	0	0	1	0	1	1	1	1	0	0		5	0	1	1	3	4	7	1	1	2	1	5	5	1	2	2	1	1	1	1	1	1	1	1	1	1	1	1	1	1	1	1	1	1	1	1	2	1
1	0	0	0	1	0	0	0	0	0	1		1	4	4	3	4	2	2	3	4	5	4	4	3	3	2	1	1	1	2	3	2	3	1	1	2	2	1	2	3	2	2	3	2	1	1	1	2	1
1	0	0	0	0	0	0	0	0	0	0		0	3	7	7	7	7	7	7	7	7	7	7	7	7	1	1	1	4	1	1	1	1	1	1	1	1	1	1	4	1	1	1	1	1	1	1	1	1
1	1	0	0	0	0	0	0	1	0	0	4	4	5	2	2	5	5	1	7	6	7	7	6	6	7	1	1	1	1	1	1	1	1	1	1	1	1	1	1	1	1	1	1	1	1	1	1	1	1
1	0	0	0	0	0	0	0	0	0	1	5	0	0	1	3	5	2	3	6	2	3	3	1	1	7	2	2	1	2	2	1	1	1	1	1	1	3	1	1	1	1	3	1	1	1	1	1	1	1
1	0	0	0	0	0	0	0	1	0	1	4	4	0	7	7	7	6	7	4	1	7	6	1	7	6	3	3	3	1	1	3	3	1	1	1	1	1	2	2	3	1	2	1	1	1	4	1	1	1
1	1	0	1	1	0	0	0	1	0	1	10	3	7	1	1	7	4	1	1	1	1	2	1	3	1	2	1	2	1	2	1	1	1	3	1	2	4	1	2	1	1	2	1	2	1	1	1	1	1
1	1	0	0	0	0	0	0	0	1	1	1	1	1	1	1	1	2	1	5	1	3	2	1	4	2	2	3	3	4	2	4	1	3	2	2	1	1	2	2	2	2	1	1	1	3	4	1	1	1
1	0	0	0	1	0	0	0	1	0	0		1	2	7	7	7	4	7	2	7	7	4	4	4	4	2	2	1	2	1	1	1	1	1	2	1	1	1	1	1	1	4	1	1	1	1	1	1	1
1	0	0	0	0	0	0	0	1	0	0	1	0	1	7	7	7	7	7	7	5	7	7	7	7	7	1	1	1	1	1	1	1	1	1	1	1	1	1	1	1	1	1	1	1	1	1	1	1	1
1	0	0	0	0	0	0	0	0	0	0		3	3	7	4	6	4	6	4	4	5	4	4	4	4	1	1	2	1	1	1	1	1	1	1	1	1	1	1	1	1	1	1	1	1	1	1	1	1
1	0	0	0	0	0	0	0	0	0	0	1	0	1	7	4	7	6	7	6	6	7	7	6	6	5	1	1	1	2	2	1	1	1	1	1	1	1	1	1	1	1	2	1	1	1	1	1	1	1
1	1	0	0	0	0	0	0	0	0	1	5	1	1	6	6	7	7	6	4	6	7	4	4	6	5	2	1	2	1	2	1	2	1	1	2	2	2	2	1	1	2	1	2	2	2	2	2	2	2
1	0	0	0	0	0	0	0	0	0	0	1	2	2	7	7	7	7	7	7	7	7	4	7	7	7	1	1	1	2	1	1	3	1	1	1	1	1	1	1	1	1	1	1	1	1	1	1	1	1
1	0	0	1	0	0	0	0	0	0	0		1	2	7	6	7	6	7	7	5	6	6	7	7	6	1	1	1	1	1	1	1	1	1	1	1	1	1	1	1	1	1	1	1	1	1	1	1	1
1	1	1	1	1	1	1	0	1	0	1	21	7	7	1	1	1	1	1	5	1	1	1	1	1	1	2	1	1	1	1	1	1	1	1	2	2	1	1	1	1	1	1	1	1	1	1	1	3	2
0	0	0	0	0	0	0	1	1	0	0		1	2	7	7	7	7	7	7	7	7	7	7	7	7	1	1	1	1	1	1	1	1	1	1	1	1	1	1	1	1	1	1	1	1	1	1	1	1
1	0	0	0	0	0	0	0	0	1	0	4	3	3	7	7	7	7	7	7	7	7	7	7	7	7	1	2	1	3	1	1	1	1	1	1	1	1	1	1	1	1	1	1	1	1	1	3	1	1
1	0	0	1	0	0	1	0	1	0	0	2	7	2	1	7	1	1	6	7	7	1	7	7	1	7	1	2	1	2	1	3	1	2	4	1	3	4	3	2	4	4	4	4	4	2	2	3	3	4
1	0	0	1	0	0	0	0	1	0	1	8	4	7	3	3	7	7	3	3	1	2	1	1	1	1	1	1	1	1	1	1	1	1	1	1	1	1	1	1	1	1	1	1	1	1	1	1	1	1
1	0	0	0	0	0	0	0	0	0	0	1	0	6	6	5	7	7	6	6	5	7	7	6	7	6	2	2	2	2	2	2	2	2	2	2	2	2	2	2	1	1	1	1	1	1	1	2	1	1
1	0	1	0	0	1	0	0	0	0	1	7	7	1	7	7	7	7	7	7	1	4	1	7	1	1	1	1	1	1	1	1	1	1	1	1	4	4	1	1	1	1	1	1	1	1	4	4	1	1
1	1	0	0	0	0	0	0	0	0	1	3	0	2	5	5	6	4	3	2	1	1	4	3	5	5	1	1	1	1	1	1	1	1	1	1	1	1	1	1	1	1	1	1	1	1	1	1	1	1
1	0	0	0	1	0	0	0	0	0	0	1	0	2	6	6	6	5	5	5	5	6	4	6	5	4	1	1	2	1	1	1	1	1	1	1	1	2	1	1	1	1	1	1	1	1	1	1	1	1
1	0	0	0	1	0	0	0	0	0	0		0	1	5	3	6	2	1	1	1	1	5	3	4	2	1	1	1	2	3	1	1	2	1	1	1	2	3	1	1	1	1	1	1	1	2	3	1	3
1	0	0	1	0	0	0	0	1	0	0	1	0	1	6	2	6	4	6	5	2	2	2	5	6	2	2	2	2	1	1	1	1	1	1	1	1	4	1	2	2	1	1	1	1	1	2	1	2	1
1	1	0	0	0	0	0	0	0	0	0	1	1	1	5	4	6	3	3	4	3	5	3	5	3	2	1	1	1	1	2	1	1	2	1	1	1	1	1	1	1	1	1	1	1	1	3	1	1	1
1	1	1	0	0	0	0	1	0	0	1	1	0	1	6	4	6	4	6	7	6	5	6	5	4	7	2	3	2	1	1	1	1	1	1	2	1	1	3	1	1	1	1	1	1	3	1	1	1	1
1	1	0	1	0	0	1	0	0	0	1	3	3	2	7	7	7	7	7	6	7	7	7	6	7	7	1	1	1	1	3	1	1	2	1	1	1	1	1	1	1	1	2	1	4	1	1	1	4	4
1	0	0	0	0	0	1	0	0	0	0	2	1	2	7	5	4	6	4	5	3	6	5	7	4	5	2	2	2	2	3	2	1	2	4	2	3	2	1	3	2	2	1	2	2	1	2	2	3	1
0	0	0	0	0	0	1	1	1	1	1	5	0	5	1	1	2	1	1	1	1	5	1	1	1	1	2	3	3	2	4	3	4	4	1	3	4	4	4	4	2	3	4	3	3	4	1	1	4	2
1	0	0	1	0	1	0	0	1	0	0	2	1	5	7	7	4	4	7	7	7	7	7	7	7	7	3	3	2	1	1	2	1	1	1	1	1	1	1	1	1	1	4	1	1	1	1	1	1	2
1	0	0	0	1	0	0	0	1	0	0		0	0	1	1	5	4	3	3	3	5	4	1	2	7	1	2	2	1	1	2	1	4	3	2	1	3	2	1	2	2	4	1	2	2	3	2	2	4
1	1	0	0	1	0	0	0	1	1	1	10	2	3	7	7	4	5	7	3	1	7	1	4	6	1	2	3	2	3	2	4	1	4	2	1	3	3	3	3	3	3	3	2	2	2	4	1	2	1
1	0	1	1	1	1	0	0	0	0	0		1	2	7	1	1	1	1	1	1	1	1	1	1	1	1	1	1	2	2	2	2	2	2	2	2	2	2	2	2	2	2	2	2	2	2	1	1	1
1	1	1	1	1	1	0	0	1	0	1	15	5	7	5	7	3	2	2	3	1	1	1	5	2	2	2	2	2	2	2	1	3	1	2	2	1	1	2	1	2	1	1	1	1	1	2	1	2	1
1	0	0	0	0	0	0	0	0	0	1	1	0	2	1	1	7	7	7	7	5	7	5	7	7	7	1	1	1	1	1	1	1	1	1	1	1	1	1	1	1	1	1	1	1	1	1	1	1	1
1	1	0	1	0	0	1	0	0	0	0	1	1	2	7	7	1	5	4	5	1	4	1	7	4	7	1	1	1	1	1	1	1	1	1	1	1	1	1	1	1	1	1	1	1	4	1	1	1	4
0	0	0	0	0	0	0	0	0	0	1	1	0	1	5	6	7	7	7	6	2	6	6	1	4	1	2	2	1	1	1	1	1	3	1	1	1	1	1	1	1	1	3	1	1	1	2	1	1	1
1	0	0	0	0	0	0	0	0	0	1	2	2	3	7	7	7	7	7	6	4	7	7	7	7	7	1	1	1	1	3	1	1	1	1	1	1	1	1	1	1	1	1	1	1	1	1	1	1	1
1	0	0	0	0	1	0	0	1	0	0	1	0	1	7	7	7	7	7	7	7	7	7	7	7	7	1	1	1	1	1	1	1	1	1	1	1	1	1	1	1	1	1	1	1	1	1	1	1	1
1	0	0	0	0	0	0	0	1	0	0		0	1	7	7	7	7	7	7	7	7	7	7	7	7	3	3	3	1	1	1	1	1	1	1	1	1	1	1	1	1	1	1	1	1	2	1	1	1
1	0	0	0	0	1	1	0	0	1	0		0	0	5	1	2	1	1	5	5	1	5	5	5	5	2	3	3	1	2	4	1	1	3	1	1	2	4	2	3	2	1	1	1	2	3	1	2	4
1	1	1	1	0	1	1	1	0	0	1	12	3	7	2	1	2	2	1	6	4	1	7	1	1	7	3	2	1	2	4	4	1	1	4	4	1	4	4	1	2	1	1	1	2	3	4	1	1	4
1	0	0	0	0	0	0	0	0	0	1	6	1	2	6	7	6	7	6	7	6	6	7	7	7	6	1	1	1	1	1	1	1	1	1	1	1	1	1	1	1	1	1	1	1	1	1	1	1	1
1	0	0	0	0	0	0	0	0	0	0	1	1	1	7	7	7	7	7	7	7	7	7	7	7	7	1	1	1	1	1	1	1	1	1	1	1	1	1	1	1	1	1	1	1	1	1	1	1	1
1	1	0	0	0	0	0	0	0	0	1	6	0	1	6	7	7	7	7	7	7	7	7	7	7	5	2	1	2	3	4	1	1	2	2	3	2	1	2	1	2	1	2	1	2	2	1	1	2	1
1	0	0	0	0	0	0	0	0	0	1	6	2	4	4	7	5	1	2	4	3	1	4	5	1	6	1	1	1	1	1	1	1	2	1	2	2	1	1	1	1	1	1	1	1	1	1	1	1	2
1	1	0	1	0	1	1	0	1	0	0	1	3	1	1	5	7	3	5	2	5	2	5	3	5	3	1	2	3	1	2	3	2	3	2	3	2	4	3	4	2	4	2	4	3	1	3	1	3	1
1	0	0	0	0	1	0	0	0	0	0	4	3	4	7	7	7	7	7	7	7	7	7	7	7	7	1	1	1	1	2	1	1	1	2	1	1	1	1	1	1	1	1	1	1	2	2	1	1	1
1	1	1	0	1	0	1	0	1	0	1	12	3	3	2	1	4	4	2	2	4	2	3	5	2	4	1	1	3	3	1	2	1	4	2	2	1	2	2	2	3	3	3	1	2	1	3	3	1	2
1	1	0	1	0	0	0	0	1	0	1	9	0	5	1	3	4	3	3	1	1	1	3	7	1	1	2	2	2	1	1	4	1	1	4	1	1	1	1	1	1	1	1	1	1	1	1	1	1	1
0	0	0	0	0	0	0	0	0	0	1	2	2	4	5	7	7	7	6	3	3	5	2	3	7	2	2	2	3	3	2	3	1	1	3	1	3	3	1	1	1	1	2	1	1	1	2	1	1	1
1	0	0	0	0	0	0	0	1	0	0		0	1	1	2	4	3	1	3	2	2	1	1	5	3	1	1	1	1	1	1	1	1	1	1	1	2	1	1	1	1	1	1	1	2	1	1	1	1
1	0	0	0	0	0	0	0	0	0	0		1	1	7	7	7	7	7	7	7	7	7	7	7	7	1	1	1	1	1	1	1	1	1	1	1	1	1	1	1	1	1	1	1	1	1	1	1	1
0	0	0	0	0	0	0	0	0	0	0	4	1	3	5	7	4	4	7	3	3	4	6	4	4	5	2	2	1	4	2	3	1	4	3	3	3	2	1	2	2	3	1	1	3	1	4	4	1	1
1	0	1	1	1	0	1	0	1	0	1	5	5	7	4	1	7	7	4	4	4	4	4	4	4	4	2	2	2	2	4	3	3	3	3	4	4	2	4	1	2	1	4	3	2	1	4	3	4	3
1	0	1	0	1	0	1	0	1	0	1	5	1	2	3	5	1	3	2	1	3	2	1	3	2	1	2	2	2	2	2	2	2	2	2	2	2	2	2	2	2	2	2	2	2	2	2	2	2	2
1	1	0	0	1	0	0	0	0	1	0		2	2	7	7	5	5	3	4	1	6	3	4	6	2	3	2	3	2	1	4	1	2	3	1	1	4	2	2	3	2	1	1	4	3	2	2	3	2
1	0	0	1	0	1	1	0	1	0	0		1	2	7	7	7	7	6	6	6	7	7	7	7	7	2	1	1	1	1	1	1	1	1	1	1	1	1	1	1	1	1	1	1	1	1	1	1	1
1	1	0	0	0	0	1	0	0	0	0	2	1	2	5	5	5	5	5	5	5	5	5	7	7	7	1	1	1	1	3	1	4	3	4	2	3	3	1	1	1	1	2	1	1	1	2	3	4	1
1	0	0	1	0	0	0	0	1	0	0	2	0	1	7	7	7	7	7	7	1	7	7	7	7	7	1	1	1	1	4	1	1	1	1	1	3	1	1	1	1	1	1	1	1	1	1	1	1	1
1	1	0	0	0	0	1	0	0	0	1	2	3	2	1	7	7	7	7	7	7	7	7	7	7	7	1	1	1	1	1	1	1	2	1	1	1	2	1	1	1	1	1	1	1	1	1	1	2	1
1	0	0	0	0	0	0	0	1	0	0	2	0	2	4	4	6	5	3	4	2	6	4	5	6	3	2	1	1	2	1	1	1	1	1	1	2	2	1	1	1	1	2	1	2	1	2	1	1	1
1	0	0	0	0	0	0	0	0	0	0	4	3	4	7	7	7	7	7	7	5	7	5	5	7	6	1	1	1	2	2	1	1	1	1	1	1	1	1	1	1	1	1	1	1	1	1	1	1	1
1	0	0	1	0	0	1	0	1	0	0	2	1	2	6	7	5	5	7	7	5	5	7	5	6	7	2	2	2	3	2	3	1	2	1	1	1	2	3	1	2	3	3	1	2	3	2	1	2	1
1	0	0	0	0	0	0	0	0	0	0	2	2	4	7	7	7	7	7	4	4	7	6	4	7	4	1	1	1	1	1	1	1	1	1	1	1	1	1	1	1	1	1	1	1	1	1	1	1	1
1	1	0	0	1	0	0	1	0	0	1	6	1	3	1	4	4	5	7	4	7	1	7	4	3	7	3	3	3	1	4	4	1	4	2	1	1	4	4	1	1	2	1	1	3	2	4	3	1	3
1	1	1	1	1	1	1	0	1	0	0	3	1	5	5	7	4	7	6	1	1	5	6	6	4	7	2	3	3	4	3	2	1	1	2	1	2	4	4	2	3	3	2	1	2	1	4	1	1	1
1	1	0	1	0	0	1	0	1	0	0	2	0	1	4	4	4	4	4	5	5	5	5	4	5	6	2	2	2	4	2	2	2	2	2	4	1	3	2	1	3	2	2	1	2	1	2	4	3	2
1	1	0	0	0	1	0	0	0	0	0	3	1	3	7	7	4	1	2	4	1	1	7	1	1	4	1	3	3	2	1	1	1	1	1	1	1	4	1	1	1	1	4	1	3	3	3	1	1	4
1	1	1	1	1	0	1	0	0	0	0	1	0	0	2	4	3	5	3	3	4	5	2	4	6	5	1	1	1	2	1	2	1	1	1	1	2	1	1	1	1	1	1	1	1	2	1	1	1	2
1	1	0	1	0	0	1	0	1	0	0		0	0	7	7	7	5	5	5	7	7	4	7	4	1	1	1	1	1	1	1	4	1	1	1	1	1	1	1	1	1	1	1	1	1	1	1	1	1
1	0	0	0	0	0	0	0	0	0	1	5	0	1	4	3	1	2	5	7	7	3	7	7	1	7	2	3	3	1	1	3	1	1	1	1	2	4	4	3	4	4	4	2	2	2	4	1	3	2
1	0	0	0	1	0	0	0	0	0	1	2	1	1	4	4	4	4	4	4	4	4	4	4	4	4	1	1	1	2	1	3	3	2	3	1	3	1	4	4	4	2	3	2	3	4	4	4	4	4
1	0	0	1	0	0	0	0	1	0	0	1	1	1	6	4	3	5	6	5	4	3	4	2	5	5	1	1	1	1	1	1	1	2	1	2	1	2	2	1	1	1	1	1	2	1	2	1	1	1
1	1	0	1	1	1	1	0	1	0	1	20	3	6	7	7	7	7	7	7	7	7	7	7	4	7	1	1	1	4	1	4	1	1	1	1	1	3	2	1	1	1	1	2	2	1	4	1	1	4
1	1	1	0	1	0	1	0	1	1	1	4	1	2	4	5	6	6	5	5	5	6	5	5	5	4	2	2	2	2	2	2	3	2	2	2	2	2	2	2	2	3	2	2	3	2	3	2	2	2
1	1	0	1	0	0	0	0	0	0	1	2	2	2	1	4	5	5	1	3	2	2	2	3	2	2	1	1	1	1	1	1	1	1	1	1	1	1	1	1	1	1	1	1	1	1	1	1	1	1
1	1	0	0	0	0	1	0	1	0	0		2	2	1	1	1	1	1	1	1	1	1	1	1	1	1	1	1	1	2	1	1	2	2	1	1	1	1	1	2	1	1	1	1	1	1	2	1	1
1	0	0	0	0	0	0	0	0	0	0	4	3	4	7	4	6	5	7	5	3	2	7	7	6	7	1	2	1	1	4	1	1	2	1	1	3	3	2	4	1	1	1	1	1	1	2	1	2	1
1	0	0	0	1	0	0	0	0	0	0	1	2	1	4	4	7	4	5	6	5	6	6	5	4	3	1	1	1	1	1	1	1	1	1	1	1	1	1	1	1	1	1	1	1	1	1	1	1	1
1	1	1	1	0	1	1	0	0	0	1	4	2	4	7	7	7	7	7	7	7	7	7	7	7	7	1	1	1	2	2	2	2	2	2	2	2	2	2	2	2	2	2	2	2	1	1	2	2	1
1	1	0	0	0	0	1	0	1	0	1	3	2	2	7	7	7	7	7	7	7	7	7	7	7	7	1	2	1	3	4	1	1	2	1	1	1	3	1	1	1	1	1	1	1	1	1	1	1	1
1	1	0	0	1	0	0	1	0	0	0	3	2	4	6	7	7	5	6	6	4	7	7	7	7	6	1	1	1	1	2	1	1	2	1	1	1	1	1	1	1	1	1	1	1	1	1	1	1	1
1	0	0	1	0	0	1	0	1	0	1	5	3	4	4	6	5	3	4	4	1	5	1	6	4	1	2	2	2	1	1	2	1	2	1	1	2	1	2	1	3	2	2	1	3	1	2	1	2	1
1	0	1	1	0	0	0	0	0	0	1	6	5	6	4	6	4	4	4	5	6	2	5	5	4	5	1	1	1	1	1	1	1	1	1	1	1	2	1	1	1	1	1	1	1	1	1	1	1	1
1	0	0	0	0	0	0	1	1	0	0	2	0	2	6	3	7	5	3	5	3	7	2	4	7	4	2	2	2	3	2	1	1	2	1	3	2	4	1	2	3	2	1	1	1	1	3	1	3	1
1	0	0	1	0	0	0	0	0	0	1	6	4	7	6	6	7	7	7	6	6	7	6	6	6	6	1	1	1	1	2	1	1	1	1	4	1	2	1	1	1	2	1	1	2	1	2	1	1	1
1	1	0	0	0	0	0	0	0	0	1	3	2	3	4	1	5	1	3	4	2	1	4	5	4	1	1	1	1	1	1	1	1	1	1	1	1	1	1	1	1	1	1	1	1	1	1	1	1	1
1	0	0	0	1	0	0	0	1	0	0		0	1	7	7	7	7	6	5	7	6	7	7	7	6	2	2	2	1	1	1	1	1	2	1	1	1	1	1	1	2	3	1	2	1	2	1	2	1
1	1	0	1	1	0	0	0	1	0	0	4	3	4	7	6	6	5	5	6	5	6	4	7	6	2	1	2	2	2	2	3	2	4	4	2	2	2	2	2	2	2	2	2	2	2	2	2	2	2
1	1	1	1	0	1	0	0	1	0	1	12	7	7	7	1	1	1	1	7	1	1	7	1	1	1	3	3	3	4	4	4	1	3	1	4	4	4	4	4	4	4	1	2	2	3	4	1	1	3
0	0	0	1	0	0	0	0	0	0	0		0	0	5	6	6	6	6	5	5	4	4	6	5	5	1	1	1	2	1	1	1	1	1	1	1	1	1	1	1	1	1	1	1	1	1	1	1	1
0	0	0	0	0	0	0	0	0	0	0		1	1	4	3	6	6	3	3	1	1	3	3	3	2	1	1	1	1	2	1	1	2	1	1	1	4	4	1	1	1	2	1	1	4	2	1	1	3
0	0	0	0	0	0	0	0	0	0	0	2	2	4	5	5	5	5	5	5	5	5	5	5	5	5	1	1	1	1	1	1	1	1	1	1	1	1	1	1	1	1	1	1	1	1	1	1	1	1
1	0	0	0	0	0	0	0	0	0	0		1	2	7	7	7	7	7	7	7	7	7	7	7	7	1	1	1	1	1	1	1	1	1	1	1	1	1	1	1	1	1	1	1	1	1	1	1	1
1	0	0	0	0	0	0	0	0	0	0		1	2	5	5	5	4	5	6	5	5	7	6	6	6	1	1	1	2	2	1	1	1	1	2	2	2	1	1	1	1	1	1	1	1	1	1	1	4
1	1	0	1	0	1	0	0	1	0	0	4	4	6	7	5	6	6	5	5	5	6	3	7	7	5	1	2	2	1	1	1	1	4	2	1	4	4	1	1	1	1	1	1	1	1	3	1	4	1
1	0	0	0	0	0	0	0	1	0	0	1	1	3	7	7	7	7	7	5	4	7	5	7	7	4	1	1	1	1	4	1	1	3	1	1	1	1	4	1	1	1	4	1	1	1	1	1	1	4
1	1	0	0	1	1	0	0	0	0	1	3	2	3	4	4	7	7	6	4	4	7	4	6	7	4	1	1	1	2	1	1	1	2	1	1	1	3	1	1	1	1	1	1	2	1	1	1	1	1
1	1	0	0	1	0	0	0	0	0	0	2	1	1	5	5	6	6	5	5	5	6	6	5	6	6	2	2	2	2	2	2	2	2	2	2	1	2	2	2	2	2	2	2	2	2	2	2	2	2
1	0	0	0	1	0	0	0	1	0	0	4	1	2	7	5	6	5	5	5	1	4	1	3	5	1	3	3	3	3	1	3	1	2	1	1	2	4	4	2	2	4	1	2	1	4	3	1	2	4
1	1	0	0	0	1	0	0	0	1	1	5	2	3	4	7	7	6	7	6	4	7	7	6	7	5	3	2	2	2	3	4	3	3	4	1	3	4	2	1	2	3	4	1	2	1	2	1	1	1
1	0	1	1	0	0	0	0	1	1	0	3	3	3	6	6	5	5	6	6	6	5	6	5	5	6	3	3	2	2	2	3	2	3	3	2	3	2	2	2	3	3	3	3	2	2	2	3	2	1
1	0	0	0	1	0	0	0	0	0	1	6	0	0	7	7	7	7	7	6	1	7	7	7	7	6	2	2	1	1	3	1	1	1	1	1	2	1	1	1	1	1	3	1	1	1	1	1	1	1
1	0	0	0	0	0	1	0	0	0	0		0	1	4	5	6	5	6	6	6	7	6	5	6	7	1	2	2	2	1	1	1	2	2	1	1	3	2	2	1	2	2	1	1	2	2	1	2	1
0	0	0	0	0	0	0	0	0	0	0	2	0	0	4	1	7	5	4	4	3	5	1	1	4	1	1	1	1	1	1	1	1	1	1	1	1	1	1	1	1	1	1	1	1	1	1	1	1	1
1	0	1	0	0	0	1	0	1	0	0	2	1	2	1	5	7	6	7	3	1	5	7	7	7	7	1	2	1	2	1	1	1	2	2	1	1	1	4	1	1	1	1	1	2	1	1	1	1	1
1	1	0	1	0	1	1	0	1	0	1	6	1	6	5	1	4	1	6	7	4	5	6	7	4	2	1	3	1	4	4	4	4	4	4	4	4	4	4	4	4	4	4	4	1	1	4	1	4	3
1	0	0	0	1	0	0	0	0	0	0	0	2	0	7	7	7	7	7	7	7	7	7	7	7	7	1	2	1	4	2	4	1	2	2	3	3	2	1	2	1	1	1	2	1	1	1	2	1	1
1	1	1	1	1	0	0	1	0	0	1	1	4	0	7	7	6	7	7	6	5	6	7	7	7	6	3	3	3	4	4	1	4	3	2	3	2	4	1	3	2	3	4	1	2	3	4	4	2	1
1	0	0	0	0	0	0	0	0	0	0		0	0	7	7	7	7	1	1	1	1	1	1	1	1	1	1	1	2	4	1	1	2	1	1	2	2	1	1	1	1	1	1	1	1	2	1	1	1
1	1	0	0	1	0	0	0	0	0	0	3	0	3	7	6	1	1	6	7	7	1	7	7	5	7	2	1	1	4	1	1	1	1	4	4	4	4	4	4	4	1	4	4	4	4	4	4	4	4
0	0	0	0	0	0	0	0	0	0	0	3	0	0	4	3	7	7	7	7	6	7	3	6	6	7	3	1	1	4	4	1	1	2	1	1	1	1	1	1	1	1	1	1	1	1	2	4	1	1
1	1	0	0	0	1	0	0	1	1	0	1	0	1	1	3	1	1	3	7	1	5	2	5	1	5	2	2	1	1	2	2	1	3	1	2	2	2	2	2	1	1	2	2	4	1	4	2	2	1
1	1	0	1	0	0	0	0	0	0	1	5	1	3	1	1	1	1	1	1	7	1	6	4	1	7	1	1	1	1	1	4	1	1	1	1	4	1	1	4	4	1	4	1	1	1	2	4	1	1
1	1	0	1	1	1	0	0	1	0	0	1	0	0	7	7	7	7	7	7	7	7	7	7	7	7	3	1	1	1	4	1	1	1	1	4	1	1	1	1	1	1	1	1	1	1	1	1	1	1
1	1	0	1	0	0	0	0	0	0	0	1	1	1	7	6	6	6	6	6	5	6	5	6	5	4	1	1	1	3	3	3	1	1	1	1	1	1	1	1	1	1	1	1	1	3	3	3	3	3
1	1	1	1	0	0	0	1	0	0	0		0	1	1	7	1	2	1	1	1	1	1	1	1	1	3	2	1	1	2	1	1	1	2	1	2	2	1	2	2	2	3	1	2	2	1	2	1	2
1	0	0	1	1	1	1	0	0	0	0	2	0	0	7	7	1	7	7	7	7	7	6	7	6	5	2	1	1	2	1	2	1	2	3	2	2	3	4	4	4	4	3	4	3	3	4	3	2	3
1	0	0	0	0	0	0	0	0	1	0	1	1	1	7	7	7	1	7	2	7	7	1	7	7	7	1	1	1	4	2	1	1	1	1	1	1	1	1	1	2	1	1	2	1	1	1	1	1	1
1	0	0	0	0	0	1	0	1	0	0		7	0	7	1	6	7	7	7	7	7	7	7	7	7	2	2	2	2	2	2	1	2	2	1	2	2	2	2	2	2	2	1	1	1	1	1	1	1
0	0	0	0	0	0	0	0	0	0	0		2	2	1	1	1	1	2	3	5	6	2	1	3	7	3	3	3	4	2	3	2	2	2	1	1	2	4	2	3	1	1	1	4	1	2	4	4	4
1	0	1	0	1	0	1	0	1	0	0	0	0	0	7	4	7	6	6	5	3	7	4	4	6	2	2	1	1	1	2	3	4	3	2	1	2	3	4	3	2	1	2	4	1	3	2	3	4	3
1	1	1	0	1	0	0	1	0	1	1	1	1	2	7	7	7	7	7	7	7	7	7	7	7	7	2	1	3	3	2	2	3	2	3	3	4	1	2	3	2	3	2	4	2	1	3	1	2	1
1	0	0	0	1	0	1	0	1	0	0	2	2	3	7	7	7	7	7	7	7	7	7	7	7	7	1	1	1	1	1	1	1	1	1	1	2	3	1	1	1	1	2	1	1	1	1	1	1	1
1	1	1	1	1	1	0	1	1	1	1	12	1	5	1	5	5	5	1	5	5	5	3	5	3	7	1	2	2	4	4	4	4	4	4	4	4	4	4	4	4	4	4	4	4	4	4	4	4	4
1	0	1	1	1	0	1	0	1	0	1		2	7	4	1	1	1	1	1	1	3	1	5	5	1	2	3	3	4	1	1	1	1	1	1	1	1	4	1	1	1	1	1	1	1	1	1	1	1
1	0	0	0	0	0	0	1	0	1	1	5	0	2	1	1	1	1	1	1	1	1	1	1	1	1	3	3	2	1	2	1	3	3	1	1	1	1	1	1	1	1	1	1	1	1	1	1	1	1
1	1	1	1	1	0	1	1	1	1	1	1	0	0	7	6	6	3	7	7	5	5	7	7	6	4	3	3	3	4	4	4	4	4	4	4	4	4	4	4	4	4	4	4	4	4	4	4	4	4
1	0	0	1	1	0	0	1	0	0	0	1	1	0	7	1	1	1	1	7	7	1	1	1	1	1	2	2	1	1	4	1	1	1	3	1	1	1	1	1	1	1	1	1	1	1	2	1	1	1
1	0	0	0	0	1	0	0	1	0	0	1	0	7	7	7	7	7	7	7	1	7	7	7	7	7	1	1	1	1	1	1	1	1	1	1	1	1	1	1	1	1	1	1	1	1	1	1	1	1
1	1	1	1	0	1	1	1	1	1	1	11	4	7	6	7	6	7	7	7	6	7	7	7	5	7	1	2	3	4	4	1	4	2	3	4	4	4	4	4	4	4	4	4	4	4	4	4	4	4
1	1	0	1	0	0	1	0	1	0	1	1	2	1	7	7	7	7	7	7	7	7	7	7	7	7	2	3	2	2	4	3	4	2	3	1	2	4	3	2	2	3	3	2	1	3	4	1	3	2
1	1	0	1	0	1	0	0	0	1	1	2	2	3	4	7	4	7	4	7	5	7	4	5	2	7	2	2	2	4	3	2	1	2	3	4	3	2	1	2	1	2	3	4	3	2	1	1	2	1
1	1	1	1	0	0	0	0	0	0	0	3	3	5	7	7	7	6	7	7	6	7	7	7	7	7	2	2	2	3	4	1	1	2	3	2	3	3	2	1	1	2	1	1	1	2	1	2	2	3
1	1	1	1	0	0	1	0	0	0	1	9	4	7	5	7	7	7	6	7	7	5	5	5	5	5	2	2	1	1	2	1	1	1	1	1	1	1	1	1	1	1	1	1	1	1	1	1	1	1
1	0	0	0	1	0	0	0	0	0	0		2	0	4	5	6	5	6	5	4	4	5	5	6	4	3	3	1	1	1	1	1	1	1	1	1	1	3	1	1	2	1	1	1	1	1	1	2	1
1	0	0	0	1	0	0	0	1	0	0		2	3	5	4	5	5	3	3	2	6	1	2	4	2	3	2	3	1	4	2	1	3	1	1	1	3	1	1	1	2	1	1	1	1	1	1	3	1
1	0	0	0	1	0	0	0	1	0	0		0	0	6	7	6	6	7	6	6	6	7	7	6	7	3	1	1	2	3	1	1	2	2	1	2	2	1	2	4	3	2	1	1	1	2	1	1	1
1	1	1	1	1	1	1	1	1	1	1	1	0	1	7	7	6	7	6	6	5	7	7	7	7	5	3	2	3	4	4	4	4	4	4	4	4	4	4	4	4	4	4	4	4	4	4	4	4	4
1	0	0	0	1	1	0	0	1	0	0		0	1	7	4	7	6	7	4	6	3	6	7	7	5	1	1	1	1	1	1	1	1	1	1	1	1	1	1	1	1	1	1	1	1	1	1	1	1
1	1	1	1	1	1	0	1	1	0	1	6	6	2	4	4	3	1	5	5	3	3	5	2	5	7	1	1	1	1	1	1	1	2	2	1	1	1	1	1	2	1	4	1	1	1	1	1	2	1
1	1	0	0	1	0	0	0	1	0	0	3	3	5	7	7	4	5	3	7	6	5	6	6	4	7	2	1	1	2	3	3	1	4	1	1	2	4	1	1	1	1	1	1	1	1	4	3	1	1
1	0	0	0	1	0	0	0	0	0	0	2	1	3	5	7	4	5	5	5	5	5	5	5	5	5	1	2	2	2	3	2	1	4	4	1	2	1	4	3	2	1	2	2	1	2	4	4	4	2
1	0	0	1	0	0	0	0	0	0	0	1	7	2	2	5	3	4	3	5	6	7	4	5	6	7	2	1	1	1	2	4	1	1	2	1	1	2	1	2	1	3	2	1	2	4	4	1	1	1
1	1	0	1	0	1	1	0	1	0	1	6	6	7	7	7	7	7	7	7	7	7	7	7	7	7	2	1	1	3	2	2	1	4	2	1	1	3	2	3	2	2	3	3	2	3	2	2	3	2
1	1	1	1	1	0	1	1	1	0	1	4	1	2	6	5	7	7	1	1	1	1	1	7	6	7	3	3	3	4	2	4	3	1	4	2	3	3	1	1	1	1	1	4	3	4	4	4	3	1
1	0	0	0	0	1	1	0	0	1	0	2	1	0	6	7	7	7	6	5	4	1	7	7	7	7	1	1	2	1	3	1	1	1	1	1	1	1	1	4	4	1	1	1	3	3	2	1	1	1
1	0	0	0	0	0	1	0	0	0	0	0	0	0	3	2	7	6	6	4	1	1	2	5	3	1	1	1	1	4	1	1	1	1	1	1	1	1	4	1	1	1	1	1	1	1	4	1	4	1
1	1	1	0	0	0	1	0	1	0	1	6	1	5	7	7	4	5	7	2	7	4	7	6	4	7	1	1	1	1	2	1	1	2	1	2	1	1	1	1	1	1	1	1	1	1	1	1	1	1
1	0	1	0	0	1	0	0	1	1	0		0	1	4	3	6	5	7	7	4	1	6	7	4	2	2	2	2	3	3	4	1	3	1	1	1	4	4	4	4	4	4	4	4	4	4	4	4	4
1	0	1	0	0	0	0	0	0	0	0	3	1	1	7	4	5	3	7	7	7	2	7	7	6	7	1	2	1	1	2	1	1	1	1	1	1	1	1	1	1	1	1	1	1	1	1	1	1	1
0	0	0	0	0	0	0	0	0	0	1	1	0	0	7	2	4	6	3	2	2	1	2	4	2	4	1	1	1	2	1	1	1	1	1	1	1	2	1	1	1	1	1	1	1	1	1	1	1	1
1	0	1	1	0	1	0	0	1	0	1	2	0	2	7	7	7	7	7	6	5	7	7	7	7	6	2	1	1	2	3	2	1	3	2	2	1	3	2	2	2	2	2	2	3	3	3	3	2	1
1	0	1	1	1	0	0	0	1	0	0	2	1	2	5	5	4	4	3	4	4	3	5	4	3	2	2	2	1	2	4	1	1	2	1	3	4	1	1	2	3	2	1	3	2	3	2	1	2	2
1	0	1	0	0	0	0	1	1	0	1	1	1	1	7	7	7	6	6	7	5	4	5	6	6	7	1	1	1	2	2	1	1	3	1	1	1	1	1	1	1	1	4	1	1	1	4	1	3	1
1	1	1	1	0	0	0	0	1	0	0		1	4	1	2	6	7	6	3	7	7	3	5	4	1	2	1	1	1	1	1	1	2	1	1	1	1	1	1	1	1	3	2	1	1	1	1	1	1
1	1	1	1	1	0	0	1	1	0	1	7	4	7	7	4	1	4	7	7	4	6	7	7	6	7	3	2	2	1	1	1	1	1	1	1	1	1	1	1	1	1	1	1	1	1	1	1	1	1
1	0	0	0	0	0	0	0	1	0	0		1	2	4	3	5	3	3	3	3	4	3	3	5	3	2	2	1	1	1	1	1	1	1	1	1	1	1	1	1	1	1	1	1	1	4	1	1	1
1	1	1	1	0	0	0	0	0	0	1	1	0	6	7	7	7	7	7	7	4	7	7	7	7	7	1	1	1	1	1	1	1	1	1	1	1	1	1	1	1	1	1	1	1	1	1	1	1	1
1	0	0	0	0	0	0	0	0	0	1	1	5	0	7	6	7	5	4	6	2	2	4	5	3	1	1	1	1	1	1	1	1	1	1	1	1	1	1	1	1	1	1	1	1	1	1	1	1	1
1	1	0	1	0	0	1	0	1	0	1	4	7	0	7	6	4	5	5	6	6	5	6	4	7	6	2	1	2	2	2	1	1	4	1	4	3	2	2	1	1	2	1	1	2	1	4	1	1	2
1	0	0	1	0	0	0	0	0	0	1	20	1	2	1	3	4	5	7	6	4	5	2	3	7	6	1	1	1	4	1	1	1	1	1	1	1	1	4	1	1	1	1	1	1	1	1	1	1	4
1	1	0	1	0	1	1	0	1	0	1	1	4	5	7	7	7	7	7	5	7	3	5	7	5	4	2	3	1	3	2	4	2	3	1	1	3	2	4	1	1	1	1	1	2	1	1	1	1	4
1	0	0	1	1	0	0	0	0	0	0	4	0	5	5	1	5	1	1	5	5	5	5	5	1	1	2	3	2	2	3	2	2	1	3	3	2	2	1	3	4	2	3	4	1	3	4	1	2	3
1	1	0	0	0	0	0	0	0	0	1	2	0	0	1	1	7	1	1	1	1	1	1	1	7	1	1	1	1	1	2	1	1	1	1	1	2	1	1	1	1	1	4	1	1	1	1	1	1	1
1	0	0	0	0	0	0	0	0	0	0	1	1	1	6	7	4	2	3	3	1	1	1	5	7	7	1	1	1	1	1	1	1	1	1	1	1	1	1	1	1	1	1	1	1	1	1	1	1	1
1	0	0	0	0	0	0	0	0	0	0	1	0	0	1	1	1	1	1	7	1	1	7	1	1	7	1	1	1	1	1	1	1	1	1	1	1	1	1	1	1	1	1	1	1	1	1	1	1	1
1	1	0	1	0	0	0	0	0	0	0	3	2	0	7	1	1	1	7	6	3	3	2	7	4	5	1	1	1	4	4	1	1	1	1	1	1	2	1	1	1	1	4	1	1	1	2	1	1	1
1	1	0	1	0	0	0	0	0	0	0	3	0	0	7	7	7	7	7	6	5	7	6	7	7	7	1	1	1	4	4	1	1	1	1	1	1	2	4	4	4	2	4	3	1	1	1	1	4	1
1	1	1	1	0	0	1	0	0	0	1	3	2	4	1	1	7	1	1	2	3	2	1	1	6	5	1	1	1	3	3	2	3	3	2	4	3	3	2	1	3	2	3	2	2	2	3	2	4	3
1	0	0	0	0	0	0	0	0	0	1	3	3	4	7	7	7	7	7	4	7	7	7	7	1	7	1	1	1	1	2	1	1	3	1	1	2	1	1	1	1	1	2	1	1	1	1	1	1	1
1	1	1	1	0	0	0	0	1	0	0	0	0	0	7	7	6	5	5	7	6	7	7	7	7	7	2	2	2	4	2	1	1	1	2	1	2	4	3	2	2	1	4	3	2	4	4	1	2	4
1	0	0	0	0	0	0	0	0	0	0		0	0	6	7	6	6	6	5	6	7	7	6	7	6	2	2	2	1	1	1	1	1	1	1	1	1	1	1	1	1	1	1	1	1	1	1	1	1
1	1	1	1	1	0	1	0	1	0	0	1	0	7	6	7	7	7	6	7	6	7	7	7	6	7	1	1	2	2	2	2	2	3	1	3	4	1	1	2	3	2	1	1	1	2	2	1	1	1
1	0	0	1	0	0	0	0	1	0	0		2	3	7	6	7	7	7	5	7	6	7	6	7	7	1	1	1	1	1	1	1	1	1	1	1	1	1	1	1	1	1	1	1	1	2	1	1	1
1	0	0	0	0	0	0	0	0	0	0	0	0	1	6	7	6	6	7	7	6	6	7	6	7	6	1	1	2	1	1	1	1	1	1	1	1	1	1	1	1	1	4	1	1	1	1	1	1	1
1	1	1	1	0	0	1	0	1	0	1	6	7	7	4	5	6	5	5	6	3	6	7	6	6	6	1	1	1	2	2	2	2	2	2	2	2	2	2	2	2	2	2	2	2	2	2	2	2	2
1	1	0	0	0	0	0	0	0	0	0	2	2	4	7	7	7	7	7	7	7	7	7	7	7	7	2	1	3	2	1	1	2	2	3	2	4	1	3	2	3	2	1	3	1	3	2	1	1	3
1	0	0	0	0	0	0	0	0	0	1	5	5	6	4	4	2	2	5	4	3	3	5	7	3	5	2	1	1	1	3	2	1	2	1	1	1	1	1	1	2	1	1	1	3	1	1	1	1	1
1	0	1	0	1	1	0	0	1	0	1	5	3	5	3	1	3	4	7	4	1	1	6	7	1	7	3	3	3	1	4	2	1	1	1	1	1	4	1	3	1	2	4	1	2	1	4	1	1	3
1	1	1	1	1	0	0	0	0	0	0		2	2	4	1	3	4	2	5	3	1	5	6	6	4	2	2	2	3	1	2	1	3	2	1	1	4	4	1	1	1	1	4	1	1	2	1	1	1
1	1	1	1	0	0	0	0	0	0	1	3	0	3	7	3	7	1	5	5	4	7	4	3	7	1	2	1	1	2	4	3	4	4	4	1	1	3	1	1	1	1	1	1	2	1	1	1	1	1
1	1	0	0	1	0	1	0	0	0	0	1	0	0	5	2	4	1	2	1	1	1	1	1	3	1	1	2	2	2	3	2	1	1	1	2	3	2	2	2	3	1	1	1	1	1	1	1	1	1
1	0	1	1	0	1	0	0	1	0	1	1	1	1	7	7	7	7	7	7	7	7	7	7	7	7	1	1	1	2	1	3	1	1	1	1	2	2	1	1	2	1	3	1	1	1	4	2	3	1
1	0	0	0	0	0	0	0	0	0	0	3	3	7	3	3	3	3	3	3	3	3	3	3	3	5	1	1	1	1	1	1	1	1	1	1	1	1	1	1	1	1	1	1	1	1	1	1	1	1
1	0	0	0	0	1	0	0	0	0	1	10	3	3	7	7	7	5	6	3	2	6	1	1	3	2	2	2	2	2	3	3	1	2	2	2	2	2	2	2	2	2	2	2	2	2	2	1	1	1
1	1	0	0	0	1	0	0	0	1	1	4	1	4	7	5	7	7	7	6	3	6	6	7	7	2	2	2	1	3	4	1	2	1	1	2	4	4	4	2	4	1	4	2	3	2	4	1	1	3
1	0	0	0	1	0	1	1	1	0	1	8	0	7	7	7	7	7	7	7	7	7	7	7	7	7	2	1	1	2	3	1	1	2	1	2	1	3	1	4	3	1	2	3	2	1	2	1	2	1
1	1	0	1	1	1	0	1	1	1	0	3	0	1	7	5	6	5	4	5	3	6	4	5	6	4	2	2	3	2	3	2	1	1	2	3	1	1	1	1	1	1	2	1	1	1	1	1	2	1
1	1	0	1	0	0	0	0	1	0	0		0	1	7	7	7	7	7	6	6	4	5	7	7	4	1	2	1	1	1	1	1	1	4	4	3	1	1	2	1	1	1	2	1	1	3	1	1	1
1	0	0	0	0	0	0	1	0	0	0		0	0	7	7	7	7	7	7	7	7	7	7	7	7	3	3	3	2	3	4	2	4	2	1	4	2	4	4	3	4	1	2	3	4	4	3	2	4
1	1	0	0	0	0	0	0	1	0	1	6	6	7	1	1	1	1	1	1	1	1	1	1	1	1	2	1	1	4	2	1	1	2	1	1	2	2	1	1	1	1	4	1	1	1	3	2	1	1
1	1	0	0	0	0	1	0	0	0	1	7	1	4	6	4	7	6	6	4	4	5	6	7	6	5	2	2	2	2	2	2	1	2	1	1	1	2	2	2	1	1	1	1	1	1	3	2	1	1
1	1	1	0	1	0	0	0	0	0	1	30	0	0	7	6	6	7	7	7	2	5	6	7	5	4	1	1	1	1	3	1	1	2	2	1	1	2	1	1	1	1	1	1	1	2	1	1	1	2
1	1	0	0	0	0	1	0	1	0	0	3	0	2	7	7	7	4	7	7	6	7	5	7	6	7	1	1	1	1	2	1	1	1	1	1	1	2	1	1	1	1	2	1	1	1	3	1	2	1
1	1	0	0	1	0	0	0	0	0	0	2	2	4	1	5	4	2	3	5	3	3	4	2	3	4	1	1	2	3	1	1	1	1	1	2	2	3	1	1	1	1	1	1	1	1	4	1	2	1
1	1	0	1	0	0	1	0	0	0	0	3	2	2	7	5	7	6	7	7	5	7	7	7	7	7	2	1	2	1	2	3	1	1	2	1	3	1	2	1	4	3	3	2	3	2	3	1	2	3
1	0	0	0	0	0	1	0	1	0	0	1	1	1	5	6	7	7	7	6	5	7	6	6	6	6	2	2	2	2	2	2	1	2	2	2	2	3	1	1	2	3	2	2	1	2	3	1	3	3
1	1	0	1	1	0	0	1	1	0	1	1	1	2	5	6	5	5	4	4	4	4	5	6	6	5	2	2	1	4	3	4	1	1	3	2	3	4	1	3	4	1	1	3	2	1	2	1	4	1
1	0	0	0	0	0	1	0	1	0	1	6	0	3	4	6	6	5	4	6	3	5	4	3	7	4	2	1	2	1	1	1	1	1	1	1	1	1	1	1	1	1	3	1	1	1	3	1	1	1
1	0	0	0	0	0	0	0	1	0	0		1	1	5	5	5	5	5	5	5	5	5	5	5	5	1	1	1	1	1	3	1	1	1	2	2	2	1	1	1	1	2	1	1	1	1	1	1	1
1	1	0	0	1	0	0	1	1	0	0	1	0	1	1	6	5	6	7	4	5	6	7	7	3	7	2	2	2	2	2	2	1	1	4	3	2	2	2	2	2	1	3	2	1	1	3	2	2	1
1	1	0	1	1	0	1	0	1	0	1	6	2	6	6	7	5	7	7	7	5	3	7	7	4	6	1	1	1	2	1	3	1	1	1	1	1	4	2	2	3	1	1	1	1	1	4	1	1	1
1	0	0	0	1	1	0	0	1	0	0	1	1	2	7	7	7	6	7	5	5	7	5	7	7	5	2	1	1	1	1	1	1	1	1	3	1	1	1	1	1	1	1	1	1	1	1	1	2	1
1	1	1	1	1	1	1	0	1	1	1	13	7	7	6	4	6	5	6	6	4	6	6	5	6	6	3	2	3	2	1	4	1	4	4	4	3	4	4	3	4	4	4	3	3	4	4	4	3	4
1	0	1	1	0	0	1	1	1	0	0		0	0	1	1	3	2	1	4	1	3	7	2	5	7	2	2	3	1	2	1	1	1	1	1	1	3	2	2	3	2	1	1	1	1	1	2	1	3
1	1	0	1	0	0	0	0	1	0	0	4	3	5	3	5	2	2	6	4	7	1	7	7	2	7	3	3	2	4	4	1	1	1	2	1	2	2	4	1	4	1	1	1	2	4	3	3	1	4
1	0	0	0	0	0	0	0	1	0	1	6	1	1	1	5	4	2	1	6	7	1	6	4	1	6	1	2	1	1	1	2	1	3	1	2	1	1	2	2	1	4	4	2	2	3	3	2	2	3
1	1	0	1	0	0	0	0	1	0	0	3	2	2	1	7	1	1	7	7	7	1	7	7	1	7	3	3	1	1	1	1	2	2	2	2	1	1	1	1	1	1	1	1	1	1	1	1	1	2
1	0	0	0	0	0	1	1	1	1	0	3	2	5	5	4	6	4	4	6	5	4	5	6	6	5	2	2	1	1	2	1	2	1	2	1	1	1	2	1	1	1	1	1	1	1	2	1	1	1
1	1	0	1	0	0	1	0	0	0	1	3	3	4	4	6	7	6	5	7	6	7	7	7	6	7	1	2	1	1	1	1	1	1	1	1	1	1	1	1	1	1	1	1	1	1	1	1	1	1
1	0	0	0	0	0	0	0	1	0	0	2	2	4	1	2	3	1	3	2	4	3	1	1	3	1	1	1	1	1	1	1	1	1	1	1	1	1	1	1	1	1	1	1	2	1	2	1	1	1
1	0	0	0	0	0	0	0	1	0	0		1	2	2	1	7	7	3	1	1	2	1	1	7	1	2	1	1	1	1	1	2	2	1	2	3	3	2	2	3	1	1	1	1	1	1	1	1	1
1	0	0	0	0	0	0	0	1	0	1	8	2	3	7	7	7	7	7	7	7	7	7	7	7	7	1	1	1	3	1	4	1	2	1	1	2	3	1	1	4	2	1	1	4	1	1	1	1	1
0	0	0	0	0	0	0	0	0	0	1	2	0	2	7	7	5	4	6	3	1	5	7	5	5	5	1	1	1	1	1	1	1	1	1	1	1	1	1	1	1	1	1	1	1	1	1	1	1	1
1	1	0	0	0	0	0	0	1	1	0	3	2	2	7	7	7	7	7	7	7	7	7	7	6	7	2	1	2	3	1	4	1	1	2	1	1	2	1	1	4	2	1	3	1	2	4	3	1	4
1	0	0	0	0	1	1	0	1	1	1	3	1	1	5	3	7	4	2	4	3	6	2	7	5	1	2	2	1	4	2	1	1	1	1	1	2	1	1	1	1	1	4	1	1	1	1	2	4	1
1	0	1	0	1	0	0	0	1	0	0	3	1	1	7	5	4	3	7	7	3	3	7	7	4	6	2	2	2	4	3	3	4	4	4	1	2	4	3	3	4	2	3	3	2	1	4	4	4	1
1	1	1	0	0	0	0	0	1	0	1	2	1	1	6	6	6	5	4	6	4	5	6	7	5	7	2	2	2	3	1	1	1	2	1	1	3	2	1	3	2	1	3	2	4	1	2	2	1	1
1	1	0	0	0	0	1	0	0	0	1	5	0	0	3	1	1	1	1	3	2	1	1	7	7	4	1	1	1	1	1	1	1	1	1	1	1	1	1	1	1	1	1	1	1	1	1	1	1	1
1	1	1	1	1	1	1	1	1	1	0	1	1	1	7	6	7	6	6	6	6	6	6	6	7	7	1	1	1	2	2	2	2	2	2	2	2	2	2	2	2	2	2	2	2	2	2	2	2	2
1	0	0	0	0	0	0	0	0	0	0	2	1	1	6	6	7	7	7	6	5	6	6	5	6	5	1	1	2	2	3	1	2	2	2	1	1	2	1	1	1	1	2	1	1	1	2	1	1	1
1	0	0	0	0	0	0	0	0	0	0		0	0	2	3	3	2	2	2	2	3	3	2	2	2	1	1	1	3	1	1	1	2	1	1	2	3	1	1	1	1	3	1	1	1	2	1	1	1
1	1	0	0	0	0	0	0	1	1	1	6	4	6	4	4	5	6	6	5	4	6	4	5	6	5	2	2	2	2	4	1	1	1	1	1	1	1	1	3	3	3	1	1	1	1	3	1	1	2
1	0	0	0	0	1	0	0	0	0	1	2	0	1	4	7	7	7	3	7	1	7	7	7	7	7	2	1	1	1	1	1	1	1	1	2	2	2	1	1	1	2	1	1	1	1	3	1	2	1
1	1	0	0	0	0	0	0	0	1	0	3	0	1	4	4	6	6	4	5	4	4	4	2	6	4	1	2	2	1	1	1	2	2	1	2	4	4	1	3	1	2	3	1	3	2	1	1	2	1
1	1	0	1	0	1	1	0	1	0	1	5	0	7	6	5	7	6	7	7	6	4	5	6	6	5	2	2	2	2	1	2	1	2	2	2	3	2	1	2	3	1	2	1	2	1	1	1	1	1
1	1	1	0	0	1	1	0	0	0	1	3	3	5	6	5	6	4	6	6	5	6	5	6	6	5	3	2	2	2	3	3	3	3	2	3	4	3	2	2	3	2	2	1	1	1	2	1	2	1
1	1	1	1	1	1	1	1	1	0	1	24	7	7	5	6	4	5	7	7	7	1	3	5	1	7	3	3	1	3	1	3	4	4	4	2	3	2	4	4	4	3	4	3	3	3	3	4	2	4
1	0	0	1	0	0	0	0	1	0	0	2	2	4	5	7	7	7	7	6	4	7	7	7	7	6	1	1	1	1	2	1	1	1	1	1	3	1	1	1	1	1	1	1	1	1	2	1	1	1
1	0	0	1	1	1	0	0	1	0	1	6	3	6	4	4	7	7	7	7	7	7	7	7	7	7	1	1	1	2	1	1	1	1	1	1	1	1	1	1	1	1	1	1	1	1	1	1	1	1
1	1	0	1	1	0	0	0	1	0	0		2	2	7	7	7	5	6	7	7	2	6	7	1	7	2	1	1	2	4	1	1	2	1	1	4	3	1	1	1	1	2	1	1	3	2	1	1	1
1	0	0	1	0	0	0	0	0	0	0	2	1	1	7	7	7	7	7	7	7	7	7	7	7	7	1	1	1	1	1	1	1	2	1	1	1	1	1	1	1	1	1	1	1	1	1	1	1	1
1	0	0	0	0	0	0	0	0	0	0		2	3	5	7	7	7	4	7	5	7	7	5	5	7	2	1	1	1	2	1	1	2	1	2	2	1	1	2	1	1	1	1	1	1	1	1	1	1
0	0	0	0	0	0	0	0	0	0	0		0	0	5	5	5	6	5	4	3	5	4	5	6	4	2	2	1	1	1	2	1	1	1	1	2	2	2	1	3	1	1	1	3	1	2	1	1	1
1	0	0	1	0	0	0	1	1	0	1	7	7	7	4	3	5	5	2	3	4	4	3	5	4	5	1	1	1	1	1	1	1	1	1	1	1	1	1	1	1	1	1	1	1	1	1	1	1	1
1	0	0	0	0	0	0	0	1	0	0		4	5	6	7	7	7	7	5	2	6	6	7	7	7	2	1	1	1	1	1	1	1	1	1	1	1	1	1	1	1	1	1	1	1	1	1	1	1
1	0	1	1	0	1	0	1	0	0	0		1	2	7	7	7	7	7	6	6	7	6	7	7	5	1	2	1	1	1	1	1	2	1	1	2	1	1	1	1	1	1	1	1	1	2	1	1	1
1	0	0	1	0	0	0	0	1	0	1	7	6	7	6	5	7	6	6	6	6	7	6	7	6	6	1	1	2	2	4	2	1	4	1	2	4	2	1	1	1	1	4	1	1	1	2	2	1	1
1	1	0	0	1	0	1	0	0	0	0		3	3	6	7	6	5	6	5	2	5	5	5	5	3	1	1	1	1	2	2	1	2	1	1	1	1	1	1	1	1	2	1	1	1	2	2	1	1
1	1	0	1	0	1	1	1	0	0	1	8	4	7	5	6	7	5	5	6	4	7	5	5	6	4	2	2	1	1	1	2	1	1	1	1	3	2	2	1	1	1	1	1	1	1	1	1	1	1
1	0	0	0	0	0	0	0	0	0	1	5	1	7	1	1	1	1	7	4	1	1	7	1	1	7	1	1	1	1	1	1	1	1	1	1	1	1	1	1	1	1	1	1	1	1	1	1	1	1
1	0	0	0	0	0	0	0	1	0	1	4	5	2	5	7	6	4	5	6	7	5	7	7	6	6	1	1	1	1	1	1	1	4	2	1	1	3	1	1	1	1	1	1	1	1	1	1	1	1
1	0	0	0	0	0	0	0	0	0	1	3	3	4	4	4	4	3	2	4	4	2	4	4	4	2	1	1	1	1	1	1	1	2	1	1	1	1	1	1	1	1	1	1	1	1	1	1	1	1
1	1	0	0	0	1	0	0	0	0	0		1	3	6	6	3	2	4	5	5	2	6	2	5	7	2	2	1	1	3	1	1	1	1	1	2	4	1	3	1	1	1	1	1	1	1	1	1	1
1	1	1	0	0	0	0	1	0	1	0		1	3	7	7	7	7	7	6	5	6	7	7	5	5	2	3	3	2	4	2	3	2	2	1	2	2	1	1	1	2	2	2	1	1	2	1	1	1
1	1	0	0	0	0	1	1	1	1	1	10	4	7	5	7	6	6	4	2	1	3	5	7	6	3	3	3	3	1	4	2	1	3	3	4	4	4	4	4	3	3	3	3	1	3	2	3	3	1
1	1	0	0	0	0	0	1	1	0	1		2	5	7	7	3	2	7	7	4	1	7	7	1	6	1	1	1	1	1	1	1	1	1	1	1	1	1	1	1	1	1	1	1	1	1	1	1	1
1	1	0	0	0	0	1	0	1	0	1	2	2	3	5	5	4	4	5	5	2	4	5	5	4	5	2	2	2	2	3	3	1	2	1	1	2	3	3	2	1	1	1	1	2	1	3	1	3	2
1	1	0	0	0	0	1	0	1	0	0		1	3	2	3	3	1	1	2	1	1	2	1	1	2	3	2	2	1	1	1	1	1	1	1	1	1	4	1	4	1	1	1	1	4	1	1	1	1
1	1	1	0	0	0	0	0	1	0	0	3	2	5	5	4	7	7	6	7	7	7	6	7	6	6	1	1	1	2	3	1	1	1	1	3	2	4	4	4	4	1	1	1	1	2	1	1	1	2
1	1	0	1	0	0	0	0	1	0	1	7	7	7	7	7	7	7	7	7	7	7	7	7	7	7	1	1	1	1	1	1	1	1	1	1	1	2	1	1	2	1	1	1	1	1	1	1	1	1
1	1	0	1	0	0	1	0	1	0	1	9	3	7	7	6	4	1	6	7	4	1	7	7	7	7	3	2	1	1	1	1	1	1	1	1	1	1	1	1	1	1	1	1	1	1	1	1	1	1
1	0	0	1	0	0	0	0	0	0	1	10	4	6	3	2	2	3	2	2	4	2	4	2	2	4	2	1	1	2	2	2	1	3	2	2	3	2	2	1	1	1	1	1	1	1	1	1	1	1
1	1	0	0	0	0	1	0	0	0	0		0	4	3	1	2	1	1	1	1	2	4	1	1	1	2	2	3	1	2	3	1	2	1	2	3	4	3	2	3	2	1	1	1	1	1	2	1	1
1	1	0	0	0	0	1	0	1	0	0		1	1	5	7	4	3	6	7	5	1	3	6	1	5	2	3	3	2	1	3	1	1	1	2	4	3	3	4	3	3	2	2	2	3	4	2	3	3
1	1	0	0	0	0	1	0	1	0	0		1	1	4	4	5	1	1	7	7	1	7	7	1	7	3	3	3	1	1	2	1	1	1	1	1	1	4	1	1	1	1	1	1	1	4	1	1	1
1	0	0	0	0	1	1	0	1	1	0		2	4	6	7	7	7	6	6	6	7	6	7	7	5	1	1	1	1	1	1	1	1	1	1	1	2	2	1	1	1	2	1	1	1	1	1	1	1
1	0	0	0	0	0	0	0	1	0	1	1	3	4	7	7	7	7	7	7	6	7	7	7	7	7	1	1	1	1	1	1	1	1	1	1	1	1	1	1	1	1	1	1	1	1	2	1	1	1
1	0	0	0	1	0	1	0	0	1	1	1	1	1	6	7	7	7	7	6	5	6	6	3	2	6	2	1	1	1	1	1	1	1	1	1	1	1	1	1	1	1	1	1	1	1	1	1	1	1
1	0	0	0	0	0	0	0	1	0	0		1	1	7	7	5	7	7	4	5	7	7	7	6	6	3	2	2	1	1	3	1	1	2	1	3	4	1	4	4	1	2	4	1	1	1	1	2	1
1	1	0	1	0	0	1	0	1	0	1		5	6	4	5	6	6	5	4	2	6	4	1	5	5	1	2	2	1	1	1	1	1	1	1	2	1	1	1	1	1	1	1	1	1	1	1	1	1
1	1	0	0	1	0	0	0	1	0	0	2	2	3	7	7	5	3	4	6	4	7	7	7	7	5	2	3	2	2	4	1	3	4	4	1	3	4	3	1	1	1	4	1	1	1	3	1	1	1
1	1	0	0	0	0	1	0	0	0	0		2	2	5	6	7	5	6	5	7	6	6	7	7	7	1	2	1	1	1	1	1	1	1	1	2	1	1	1	2	1	1	1	1	1	2	1	1	1
1	0	0	0	0	0	0	0	1	0	0		1	2	4	3	7	3	4	1	1	2	1	3	7	1	2	3	2	1	1	2	1	2	1	1	1	4	3	4	3	2	1	3	2	1	4	1	2	2
1	0	0	0	0	0	0	0	0	0	0		1	2	1	4	2	2	1	1	1	3	1	1	4	1	3	3	3	2	1	1	1	1	1	1	2	3	1	1	4	1	2	1	1	1	3	1	1	2
1	1	0	1	0	0	1	0	1	1	1	5	1	7	5	5	4	4	5	4	4	4	6	5	5	5	1	1	1	1	2	1	1	2	1	2	2	2	1	1	1	1	1	1	1	1	3	1	1	1
1	1	1	0	0	0	0	1	1	1	0		2	4	7	7	2	3	3	7	7	3	1	5	1	7	3	3	3	3	2	4	3	4	4	1	4	4	4	2	4	4	2	3	3	4	4	4	4	4
1	1	0	0	0	0	1	0	1	1	0		3	4	7	7	7	7	7	7	5	6	7	7	7	7	1	2	1	2	1	1	1	3	2	1	1	2	1	1	1	1	1	2	1	2	1	1	1	1
1	1	1	0	1	1	0	1	0	1	1	3	2	3	5	5	4	5	3	6	5	4	3	6	5	5	2	1	2	2	3	2	1	3	2	3	2	3	1	1	2	1	2	2	1	2	2	1	2	2
1	1	0	0	0	0	0	0	0	1	0		1	2	4	3	7	6	5	3	5	5	5	5	5	5	1	1	1	1	4	1	1	1	1	1	1	1	2	1	1	1	3	1	1	3	2	1	1	4
1	0	1	1	0	1	1	0	0	1	0		2	3	6	6	6	5	5	5	5	4	4	5	2	4	2	2	2	4	1	4	1	1	1	1	3	3	3	3	3	3	1	4	3	1	2	1	1	1
1	1	0	1	0	0	0	0	0	0	0		0	2	7	4	7	7	6	5	6	7	7	7	7	4	2	2	2	1	2	1	1	3	1	1	1	1	3	2	1	1	1	1	1	1	1	1	1	1
1	1	1	1	1	1	1	0	1	0	1	10	6	7	3	3	2	2	1	2	2	1	1	1	3	1	3	3	2	4	4	3	2	3	2	3	3	2	2	3	3	3	4	1	1	1	1	3	1	1
1	0	0	1	0	0	1	0	1	0	0		2	3	3	4	5	4	1	5	3	4	4	1	2	3	2	2	3	3	1	2	2	2	1	2	3	3	4	2	3	2	1	1	3	1	1	2	1	3
1	1	0	0	0	0	0	0	0	1	1	2	2	3	6	3	7	7	7	6	7	7	7	7	7	7	2	1	2	1	2	1	1	1	1	1	1	1	1	1	1	1	1	1	1	2	1	4	1	2
1	1	0	0	0	0	1	0	0	0	1	3	7	7	7	7	5	5	4	3	1	4	2	6	2	2	2	1	1	1	1	1	1	2	1	1	3	2	2	1	2	1	2	1	1	1	1	1	1	1
1	0	0	1	0	0	0	0	0	0	0		3	3	5	7	7	7	7	7	7	4	7	7	5	7	1	1	1	2	1	1	1	2	1	1	1	1	1	2	1	1	2	1	1	1	2	1	1	1
1	0	0	0	0	0	0	0	1	0	0		3	2	4	6	6	5	3	4	6	6	6	3	4	6	2	2	1	2	2	1	1	2	1	1	1	1	1	1	1	1	2	1	1	1	1	2	1	1
1	1	0	0	0	0	0	1	0	0	1		3	5	4	2	4	4	3	3	3	3	3	4	5	1	1	2	1	1	2	1	2	1	1	1	1	2	2	1	1	2	2	2	1	1	1	2	3	1
1	0	0	1	0	0	1	0	1	0	0		3	4	6	7	5	4	5	4	3	6	7	5	4	5	2	2	2	1	1	1	1	1	1	1	1	3	3	2	2	1	2	1	2	2	1	2	1	2
1	1	0	1	0	0	1	0	1	0	0		2	4	6	5	6	5	6	7	7	4	7	7	6	7	1	1	1	1	1	1	1	1	1	1	1	1	1	1	1	1	3	1	1	1	1	1	1	1
1	0	1	0	1	1	0	0	0	0	1		2	4	7	4	6	7	5	3	4	4	3	3	4	5	2	2	2	1	1	1	1	2	1	1	1	1	2	1	1	1	2	1	1	1	1	1	1	1
1	1	0	1	0	0	1	0	1	0	0		1	2	6	6	6	6	6	5	4	6	5	6	5	5	1	2	1	1	1	1	1	1	1	1	1	1	1	1	1	1	1	1	1	1	1	1	1	1
1	1	1	1	0	1	1	1	1	1	0		2	2	4	1	1	3	1	1	1	1	1	4	1	1	3	3	3	2	4	2	1	2	2	1	2	2	2	2	2	2	2	2	4	4	2	4	4	3
1	0	0	1	0	0	0	0	1	0	0	1	2	3	7	7	7	7	7	7	6	7	7	7	7	7	2	3	2	1	1	1	1	1	1	1	2	2	2	1	2	2	1	1	1	2	3	1	1	1
1	0	0	0	0	0	0	0	1	0	0		3	6	7	7	7	7	7	7	7	7	7	7	7	7	1	1	1	1	1	1	1	2	1	1	1	1	1	1	1	1	2	1	1	1	1	1	1	1
1	0	0	1	0	0	0	0	1	0	0		3	4	4	4	5	3	4	5	3	3	5	2	4	6	1	1	1	1	3	1	1	1	1	1	1	1	1	1	1	1	1	1	1	1	1	1	1	1
1	0	0	0	0	1	0	0	1	0	0		2	3	5	5	7	7	6	6	1	5	6	4	6	4	1	2	1	1	2	1	1	1	1	1	1	3	1	1	1	1	2	1	2	1	2	1	1	1
1	0	0	0	0	0	0	0	0	0	0		1	5	7	3	7	7	7	4	2	7	7	4	7	4	1	1	1	1	2	1	1	1	1	1	1	1	1	1	1	1	1	1	1	1	1	1	1	1
1	0	0	0	0	0	0	1	1	0	0		2	5	1	1	5	5	2	2	1	1	1	7	3	1	3	2	3	1	4	4	3	2	3	1	4	4	4	4	4	1	3	4	4	1	4	3	4	2
1	1	0	1	0	0	0	0	1	0	1	1	2	3	7	5	5	7	7	6	6	5	5	4	4	7	1	1	1	1	3	1	1	2	3	1	1	1	2	2	1	2	1	1	2	1	1	2	2	1
1	1	1	1	1	1	1	1	1	0	1	6	5	7	4	4	4	5	4	4	2	5	4	4	4	4	2	1	2	2	2	2	1	1	1	2	2	2	1	2	1	1	1	1	1	1	1	1	1	1
1	1	0	0	0	0	0	0	0	0	1	6	1	2	5	6	5	4	4	4	4	3	4	4	4	3	2	2	2	2	1	1	1	2	2	1	2	1	2	1	1	1	2	1	2	1	3	1	1	2
1	0	0	0	0	0	0	0	1	0	1	6	3	7	7	7	7	6	7	7	6	7	7	7	6	7	1	1	1	1	1	1	1	1	1	1	1	2	1	1	1	1	2	1	1	1	1	1	1	1
1	0	1	1	0	0	0	1	1	0	0	2	2	3	5	6	7	6	7	7	6	7	7	7	7	7	2	1	1	3	3	4	1	1	1	1	1	1	1	1	1	1	1	2	1	2	1	3	1	1
1	1	0	1	1	1	1	1	1	1	0		4	5	1	1	4	1	1	2	1	1	1	1	1	1	3	2	2	1	2	4	2	1	2	1	4	4	3	1	1	3	2	1	2	3	2	2	4	2
1	1	0	0	0	0	0	0	1	1	1	6	4	6	7	6	6	6	7	6	4	5	6	7	5	7	3	2	2	1	1	2	2	2	3	2	2	3	3	2	2	3	2	2	2	1	2	2	1	1
0	0	0	0	0	0	0	0	0	0	0		3	4	4	7	7	4	1	1	1	7	4	4	4	4	2	1	1	1	2	1	1	1	1	1	1	2	1	1	1	1	1	1	1	1	1	2	1	1
1	0	0	1	0	1	0	0	1	0	1	6	1	3	7	4	7	6	4	7	6	6	7	6	7	5	2	2	2	2	1	2	1	1	1	1	1	2	2	1	3	1	2	1	1	1	2	1	1	2
0	0	0	0	0	0	0	0	0	0	0		1	2	7	7	7	7	7	7	7	7	1	7	7	1	1	1	1	1	1	1	1	1	1	1	1	1	1	1	1	1	1	1	1	1	1	1	1	1
0	0	0	0	0	0	0	0	0	0	1		0	0	7	7	7	7	7	7	4	7	7	7	7	7	2	2	2	2	2	2	4	4	4	4	4	4	3	4	4	4	4	4	2	4	2	4	4	4
1	1	0	0	1	1	0	0	0	0	1	6	3	5	6	3	3	4	4	7	7	2	7	4	3	5	2	1	1	2	2	1	1	2	1	1	1	1	1	1	1	1	1	1	1	1	1	1	1	1
1	1	1	1	0	1	1	1	1	1	1	10	6	7	2	1	3	1	1	2	1	1	1	2	2	2	3	3	2	3	2	4	4	2	4	3	4	3	4	3	3	2	1	3	4	3	4	4	2	4
0	0	0	0	0	0	0	0	0	0	0	3	3	7	7	7	7	7	7	7	6	7	7	7	7	7	1	1	1	1	1	1	1	1	1	1	4	1	1	1	1	1	1	1	1	1	1	1	1	1
1	1	1	1	1	0	1	0	1	0	1	5	2	3	2	6	3	3	2	4	1	5	5	6	4	5	2	2	2	1	1	1	1	2	1	1	2	2	2	1	2	1	2	1	2	2	2	2	2	1
1	1	1	1	1	1	0	0	1	1	0		1	4	4	3	6	5	5	5	4	4	3	4	5	4	2	1	2	1	2	2	1	2	1	1	1	1	3	2	2	1	1	1	1	1	1	1	1	1
0	0	0	0	0	0	0	0	0	0			0	0	5	6	7	6	7	5	4	7	6	5	7	2	1	2	2	1	3	1	1	2	2	1	1	2	1	1	1	2	4	1	1	1	1	1	3	1
1	1	0	1	1	0	1	1	0	0	0		2	3	1	1	5	3	1	4	1	1	1	4	7	1	2	2	2	2	2	3	1	1	2	1	3	2	4	1	1	1	4	1	2	1	2	1	1	3
1	1	0	0	0	0	1	0	1	0	0	4	3	4	4	7	7	6	7	7	6	5	7	7	7	7	1	1	1	1	1	1	1	2	1	1	1	1	1	1	1	1	2	1	1	2	1	1	1	2
1	1	1	0	1	1	0	0	1	0	0		2	3	5	4	6	6	6	7	7	3	7	6	5	6	2	2	2	3	3	3	3	4	3	2	3	4	3	2	4	4	2	3	2	2	4	4	3	2
1	0	0	0	0	0	0	0	1	0	1	6	4	2	7	5	5	7	7	4	4	5	5	5	7	3	1	1	1	1	1	2	1	1	1	1	1	1	1	1	1	1	1	2	1	1	1	1	1	1
1	0	0	0	0	0	0	0	0	0	0		2	2	7	7	7	7	7	7	7	7	7	7	7	7	1	1	1	1	1	1	1	1	1	1	1	1	1	1	1	1	1	1	1	1	1	1	1	1
0	0	0	0	0	0	0	0	0	0	1	5	3	5	5	4	7	7	4	5	2	7	4	2	5	7	1	3	3	2	1	1	2	3	2	2	2	4	1	3	2	1	1	1	1	1	2	1	3	1
1	1	0	1	0	0	0	0	0	1	0		2	3	6	7	5	6	7	7	6	3	6	5	4	7	2	3	1	2	1	1	1	3	2	2	3	1	1	1	2	1	2	1	1	3	4	1	2	3
1	0	1	0	0	1	0	0	1	0	0		2	3	5	6	7	7	6	6	6	7	5	5	7	5	1	2	1	3	3	3	3	2	2	3	3	2	2	2	2	2	2	3	2	3	3	3	3	3
1	1	1	1	0	1	0	0	1	0	1		4	6	3	1	5	4	1	4	2	1	3	1	3	4	3	3	3	1	1	1	1	3	2	1	1	4	3	2	2	3	1	1	2	3	3	1	1	2
1	1	0	0	0	0	0	0	0	0	1	3	3	7	7	5	6	5	5	4	4	4	5	5	4	4	1	2	1	1	2	1	1	2	1	1	1	1	1	1	1	1	1	1	1	1	1	1	1	1
1	1	0	0	1	0	0	0	1	1	0		1	3	4	5	4	3	4	5	3	3	5	5	4	4	2	3	3	2	1	3	1	3	1	1	2	3	2	2	3	2	2	2	2	2	1	1	2	1
1	1	0	0	1	0	0	0	1	0	1	7	4	4	6	7	7	7	7	7	7	7	7	7	7	7	1	1	1	1	1	1	1	1	1	1	1	1	1	1	1	1	1	1	1	1	1	1	1	1
0	0	0	0	0	0	0	0	0	0	0		1	2	7	7	7	6	7	7	7	6	7	7	7	6	2	2	1	1	1	1	1	1	1	1	1	2	1	1	1	1	1	1	1	1	1	1	1	1
1	0	0	0	0	0	1	0	0	0	0		1	3	3	4	3	5	4	3	2	6	3	2	7	3	1	1	1	1	1	1	1	2	1	1	2	1	2	1	1	1	1	1	1	1	2	1	1	1
1	0	1	1	0	0	1	0	1	0	0		2	3	7	7	1	1	7	7	7	1	7	7	1	7	2	2	2	3	2	3	2	4	3	1	4	3	3	2	4	2	1	1	3	1	2	2	1	1
1	0	0	0	0	0	0	0	1	0	1	2	2	4	7	7	7	6	7	7	6	7	7	7	7	7	1	2	1	1	2	1	1	1	1	2	1	2	1	1	1	1	2	1	1	1	1	1	1	1
0	0	0	0	0	0	0	0	0	0	0		1	1	7	7	7	7	7	7	7	7	7	7	7	7	1	2	1	1	1	1	1	1	1	1	1	1	1	1	1	1	1	1	1	1	1	1	1	1
0	0	0	0	0	0	0	0	0	0	0		2	3	3	3	5	4	7	7	6	4	7	4	6	7	2	2	3	3	2	2	1	4	3	1	2	1	3	2	3	2	2	2	1	1	2	1	2	1
0	0	0	0	1	0	0	0	0	0	1	1	1	1	2	6	6	5	3	6	4	4	6	4	5	5	2	2	2	1	2	1	1	2	3	1	1	2	1	1	1	1	1	2	2	1	1	1	2	2
1	1	0	1	0	0	0	0	1	0	1	1	1	5	1	1	2	2	7	4	2	1	7	7	1	7	2	3	2	1	1	1	1	1	4	4	3	1	1	1	1	1	1	1	1	3	1	1	4	3
1	0	0	0	1	0	0	0	1	0	0	2	2	3	7	6	7	7	7	7	7	7	7	7	7	7	1	1	1	1	1	1	1	1	1	1	1	1	1	1	1	1	1	1	1	1	1	1	1	1
1	0	1	1	0	0	0	0	0	0	0		1	3	4	6	7	5	4	4	4	7	7	7	7	4	1	1	1	3	1	1	1	1	1	1	2	1	2	2	1	1	1	1	1	1	3	1	1	1
1	0	0	0	0	1	1	0	1	0	1	3	1	7	5	4	4	4	6	3	6	5	5	5	3	3	2	2	3	2	2	1	1	2	3	2	4	2	1	1	2	2	1	1	1	1	1	3	2	1
1	0	0	0	0	0	0	0	0	0	0		1	2	6	6	7	7	5	6	6	5	5	5	5	5	2	1	1	1	1	1	1	1	1	1	1	1	1	1	1	1	1	1	1	1	1	1	1	1
1	0	0	0	0	0	0	0	0	0	0		1	2	1	1	4	3	1	1	1	1	1	6	4	1	2	2	2	1	3	3	3	1	1	1	3	1	3	1	2	2	3	1	2	2	2	1	1	2
1	0	0	0	0	0	0	0	0	0	0		3	4	4	4	4	4	4	4	4	4	4	4	4	4	1	1	1	1	1	1	1	1	1	1	1	1	1	1	1	1	1	1	1	1	1	1	1	1
1	0	0	1	0	0	0	0	0	0	0		1	2	4	4	4	3	4	4	3	2	4	4	3	5	1	1	1	1	1	1	1	1	1	1	1	1	1	1	1	1	1	1	1	1	1	1	1	1
1	0	0	0	0	0	0	0	0	0	1	6	3	6	4	5	6	7	4	5	4	6	7	5	5	6	1	1	1	1	1	1	1	1	1	1	1	1	1	1	1	1	1	1	1	1	1	1	1	1
1	0	0	1	0	0	0	0	0	0	0		0	0	3	6	7	4	4	3	1	6	3	6	7	1	1	2	1	1	2	1	1	2	3	1	1	4	2	1	1	1	1	1	1	1	2	1	1	1
0	0	0	0	0	0	0	0	0	0	0		2	4	2	6	5	4	5	6	4	4	6	5	4	6	1	1	1	1	1	1	1	1	1	1	1	1	1	1	1	1	1	1	1	1	1	1	1	1
1	0	0	0	0	0	0	0	0	0	0		0	1	2	1	6	4	1	2	2	4	3	2	2	2	1	1	1	1	1	1	1	2	1	1	1	2	1	1	1	1	1	1	1	1	1	1	1	1
1	0	0	1	0	0	1	0	0	0	1	1	1	1	7	7	7	7	7	7	7	7	7	7	7	7	3	3	3	1	1	1	1	4	1	1	1	4	4	4	4	4	1	1	4	4	4	4	1	4
1	1	1	0	1	0	0	0	1	0	0		2	3	4	4	4	4	4	4	4	4	4	4	4	4	2	1	2	1	1	1	1	1	1	1	1	1	1	1	1	1	1	1	1	1	1	1	1	1
1	0	1	1	1	0	0	1	1	0	1	8	2	5	6	5	7	7	6	6	6	7	6	6	7	6	2	1	1	3	2	1	1	4	2	1	2	3	1	2	2	2	3	1	2	2	3	1	2	1
1	0	0	0	0	0	0	0	0	0	0	1	1	2	5	5	6	5	4	5	4	4	4	4	5	4	2	2	2	1	1	3	1	1	2	1	2	4	2	1	1	2	4	1	2	2	3	1	1	3
1	0	0	1	1	0	0	0	0	0	0	2	2	4	7	6	7	6	6	5	2	6	4	5	6	4	1	1	2	2	2	1	1	1	1	1	1	1	1	1	1	1	1	1	2	2	2	1	2	1
1	1	0	1	1	1	1	0	1	0	0		1	2	5	7	7	6	7	6	5	6	6	7	6	6	1	1	2	1	1	2	1	2	2	1	2	2	2	1	1	1	2	1	1	1	2	1	1	1
1	0	0	0	1	1	1	0	1	0	1	8	4	7	7	7	4	7	7	7	7	3	7	7	3	7	1	2	1	1	1	1	1	1	1	1	1	1	1	1	1	1	1	1	1	1	2	1	1	1
1	0	0	0	0	0	0	0	0	0	1	6	3	6	4	4	4	4	4	4	4	4	4	4	4	4	1	2	1	1	1	1	1	1	1	1	1	2	2	2	1	1	3	1	1	1	2	1	1	2
1	1	0	0	0	0	1	0	0	0	1	6	3	6	4	6	4	4	4	4	6	4	6	4	4	4	1	2	1	4	2	1	1	1	1	1	1	2	2	1	1	1	1	1	1	1	2	1	1	2
0	0	0	0	0	0	0	0	0	0	0		2	3	6	7	5	4	5	7	7	4	7	6	5	7	2	1	1	1	2	1	1	2	2	1	2	1	1	1	1	1	1	1	1	1	2	1	1	1
0	0	0	0	0	0	0	0	0	0	1	2	1	3	6	7	4	6	3	6	5	7	6	5	6	7	1	1	2	1	1	1	1	1	1	1	1	1	1	1	1	1	1	1	1	1	1	1	1	1
1	1	1	1	1	1	1	1	1	0	1	9	3	7	4	4	4	4	4	5	5	4	7	4	4	7	2	2	2	1	1	1	1	1	1	1	1	1	1	1	1	1	1	1	1	1	1	1	1	1
1	1	1	0	0	0	0	0	1	0	0		1	1	7	7	7	7	7	7	7	7	7	7	7	7	1	1	1	1	2	1	1	3	1	1	1	3	3	1	1	1	1	2	1	1	1	1	1	1
1	0	0	0	0	1	0	0	0	0	0	1	0	2	7	7	7	7	7	7	7	7	7	7	7	7	1	1	1	1	1	1	1	1	1	1	1	1	1	1	1	1	1	1	1	1	1	1	1	1
1	0	0	1	0	0	0	0	1	1	0		2	7	4	5	5	4	7	6	5	2	5	5	2	5	1	2	2	2	3	3	1	2	1	1	2	2	2	2	1	1	1	1	1	1	2	1	1	1
0	0	0	0	0	0	0	0	0	0	1	4	3	4	7	7	7	7	7	7	7	7	7	7	6	7	1	1	1	1	1	1	1	1	1	1	1	1	1	1	1	1	1	1	1	1	1	1	1	1
1	0	0	0	0	0	1	0	0	0	0		0	3	4	1	7	5	1	5	5	7	7	7	7	7	1	1	1	1	1	1	1	1	1	1	1	1	1	1	1	1	1	1	1	1	1	1	1	1
1	1	1	1	1	1	0	0	1	0	0		2	3	4	4	4	4	4	5	5	4	5	4	3	5	2	2	2	1	3	2	1	3	1	1	3	1	3	2	3	1	4	2	2	2	3	1	1	2
1	0	0	0	1	0	0	0	1	0	0		1	3	5	6	5	6	7	6	7	7	7	7	6	5	2	1	1	1	3	1	1	1	1	2	1	2	1	2	2	1	2	1	1	1	1	1	1	1
1	0	0	0	1	0	0	1	0	0	1	1	2	0	5	5	6	4	4	6	5	3	2	5	4	3	2	2	2	3	1	2	1	3	1	3	3	1	2	4	3	2	2	3	3	1	1	2	3	1
1	1	0	0	1	0	0	0	1	0	1	4	4	5	5	4	4	4	4	2	2	4	2	3	4	2	2	2	2	2	2	1	1	1	1	1	2	2	1	1	1	1	1	1	1	1	1	1	1	1
1	1	0	1	0	0	0	0	0	0	1	7	3	7	7	7	7	7	6	3	1	7	3	5	7	1	1	2	1	1	1	1	1	2	2	1	1	3	3	1	1	1	1	1	1	2	3	1	1	1
1	1	0	0	1	0	0	0	1	0	0		3	4	2	3	2	3	4	4	5	6	4	3	3	2	2	2	2	3	2	3	2	2	1	1	3	3	3	2	3	2	2	2	1	2	4	3	2	1
1	1	0	0	0	1	0	0	0	1	0		0	3	4	7	7	7	5	4	3	5	5	7	7	1	2	2	1	1	2	4	1	1	3	1	1	2	1	1	1	1	1	2	2	1	3	1	1	2
1	1	1	1	1	1	1	1	1	0	1	7	7	7	2	1	1	7	1	1	1	1	3	3	6	1	2	2	1	4	3	2	1	4	2	1	3	4	3	3	2	1	1	3	2	1	3	2	4	1
1	0	0	0	0	0	0	0	1	0	1	4	0	2	2	7	3	2	7	3	1	1	1	7	2	1	2	2	2	2	2	3	3	2	3	4	3	4	4	3	3	2	4	2	4	3	4	4	2	4
1	1	0	0	1	0	1	1	1	1	0		2	5	7	7	6	5	7	6	6	5	7	6	6	7	1	3	2	1	1	1	1	4	2	2	3	4	2	1	1	1	1	1	1	1	1	1	1	1
1	0	0	1	0	0	1	0	1	0	0		2	4	7	7	1	1	7	7	7	1	7	7	1	4	1	1	1	1	1	1	1	2	1	3	1	1	4	1	4	1	4	1	1	4	3	2	1	4
1	1	1	1	0	0	1	1	1	0	1	10	7	7	7	6	6	6	7	6	6	5	7	6	4	6	2	1	1	1	3	1	1	3	1	1	2	4	2	2	1	1	1	1	1	1	1	1	1	3
0	1	1	1	1	1	0	0	1	0	1	18	4	7	7	7	7	7	4	7	7	4	7	5	2	4	2	1	1	1	1	2	1	1	1	1	4	4	1	1	3	2	1	2	2	3	2	1	2	4
1	1	1	0	0	0	1	1	1	0	1	8	5	7	7	5	4	5	4	7	7	7	7	5	6	7	2	2	2	1	1	3	1	3	2	1	2	4	4	1	1	2	3	1	3	1	2	1	1	3
1	1	0	0	0	0	0	0	0	0	1	6	6	6	3	3	3	3	3	3	3	3	3	3	3	3	2	1	2	1	2	1	1	1	1	1	1	1	1	1	1	1	1	1	1	1	1	1	1	1
1	0	0	1	0	1	0	1	1	0	1		2	4	1	4	2	4	1	3	1	5	3	1	3	4	1	2	3	2	3	4	1	3	3	1	4	4	3	2	3	1	4	1	4	3	2	1	1	3
1	1	0	1	0	1	1	1	1	1	0		4	7	3	3	4	2	2	3	3	3	4	3	5	3	3	3	2	1	3	3	3	3	2	2	3	3	2	4	4	4	3	3	2	2	3	2	3	1
1	0	0	0	0	0	0	0	1	0	0	1	1	1	6	6	6	5	7	6	7	3	6	6	5	6	2	1	1	1	3	1	2	4	2	1	3	4	1	1	2	1	3	1	1	1	3	2	1	1
0	0	0	0	0	0	0	0	0	0	0		0	0	4	7	7	7	7	7	7	7	7	1	7	7	2	2	1	1	2	1	1	1	1	1	1	1	1	1	1	1	4	1	1	1	1	1	1	1
1	1	0	1	0	1	1	0	1	1	1	7	5	7	7	7	7	7	7	6	6	7	6	7	5	7	3	2	2	1	4	2	1	1	1	4	4	4	4	4	4	4	1	2	2	2	2	4	2	3
1	0	0	1	0	0	1	0	1	0		13	7	4	7	6	7	7	6	1	1	6	1	6	7	2	3	1	1	1	2	1	1	1	1	2	2	3	3	2	1	1	3	1	1	1	1	2	1	1
1	1	0	0	0	1	0	0	1	1	0		1	2	3	4	3	2	1	3	3	1	3	2	3	4	3	3	2	2	2	3	1	2	1	1	3	1	3	2	3	4	1	1	2	3	2	1	2	2
1	1	1	1	0	0	1	0	1	0	0	2	1	4	7	7	7	4	1	7	4	4	1	7	5	7	1	1	2	1	2	1	2	1	1	1	4	2	3	1	1	1	1	1	1	1	1	1	1	1
1	0	0	0	1	1	0	1	1	1	0		0	2	7	7	3	1	4	5	5	1	5	6	1	5	2	2	2	4	3	4	4	4	4	4	4	4	4	4	4	4	4	4	4	4	4	4	4	4
1	0	0	0	0	0	0	0	0	0	0		0	1	6	6	6	6	6	6	6	6	6	6	6	6	1	1	1	1	1	1	1	1	1	1	1	1	1	1	1	1	1	1	1	1	1	1	1	1
1	1	0	0	0	0	0	0	1	0	0		2	4	7	7	7	7	7	7	7	5	7	7	5	7	2	1	1	1	2	1	2	1	1	2	2	2	2	1	1	1	3	1	1	1	1	1	1	1
1	1	0	0	0	1	0	0	1	0	1		2	6	3	4	3	3	3	5	4	3	4	4	5	5	2	1	1	1	1	1	1	4	2	1	3	2	2	1	1	1	1	1	1	1	1	1	1	1
1	0	0	0	0	0	0	0	1	0	0		1	1	4	4	5	5	5	4	5	5	5	4	4	5	1	1	1	1	1	1	1	2	1	1	2	2	2	1	1	1	1	1	1	1	1	1	1	1
1	1	0	0	0	0	0	1	1	0	1	3	2	1	6	5	4	2	7	5	4	2	6	6	5	6	2	2	2	2	3	1	2	2	2	1	3	3	2	2	2	2	3	1	2	1	3	2	1	2
1	1	1	1	0	1	1	0	1	1	1	8	2	4	1	1	3	3	1	1	1	1	1	1	3	1	3	3	3	4	4	3	2	3	3	4	4	4	4	4	4	4	4	4	4	4	4	4	4	3
1	1	0	0	0	0	0	0	1	1	0	2	2	4	7	7	7	7	7	1	1	7	1	7	6	1	2	2	2	2	1	3	1	1	1	1	2	2	1	1	3	3	3	1	1	1	1	1	1	1
1	1	1	1	1	1	1	1	1	1	1	8	4	7	1	2	4	1	3	1	2	1	1	1	3	2	3	3	3	3	3	3	2	4	3	3	4	2	2	3	4	3	2	3	2	2	4	3	2	2
1	1	0	1	1	0	0	0	1	0	1	8	6	6	5	5	7	6	6	5	5	5	5	4	5	5	2	1	1	1	2	1	1	2	1	2	1	1	1	1	1	1	1	1	1	1	1	1	1	1
0	0	0	0	0	0	0	0	0	0	0		0	1	1	1	1	1	1	1	1	1	1	1	1	1	2	2	2	1	1	1	1	1	1	1	1	1	1	1	1	1	1	2	1	1	1	1	1	1
1	1	0	1	0	0	1	1	1	0	0	2	2	6	1	1	6	6	1	1	1	1	1	1	6	1	1	1	1	1	1	2	1	3	2	1	3	4	2	2	3	1	1	1	1	1	1	1	1	1
1	0	0	0	0	0	0	0	1	0	0		1	2	2	4	4	3	3	2	3	3	7	2	5	6	1	1	1	1	2	1	1	2	1	2	1	1	4	1	1	2	1	1	4	1	2	2	1	2
1	1	0	0	0	0	0	1	0	0	1		2	3	5	7	5	5	7	5	7	5	7	7	5	5	1	1	1	2	2	2	2	1	1	1	1	2	2	2	2	2	2	2	2	2	2	2	1	1
1	1	1	1	0	0	0	0	1	0	1	6	4	4	7	7	6	4	2	7	6	4	5	7	7	7	3	3	3	3	1	3	1	2	4	3	3	4	1	2	1	3	2	3	1	3	1	3	3	1
1	0	0	0	1	0	0	1	1	0	1	4	2	5	7	7	7	7	7	7	7	7	7	7	7	7	1	3	2	1	1	1	1	1	1	3	3	4	2	1	1	1	1	1	1	1	1	1	1	1
1	1	1	1	1	1	1	1	1	1	1	13	7	7	1	2	5	5	2	2	1	3	2	2	6	5	2	2	2	4	3	2	1	2	2	4	4	4	4	4	4	4	1	2	1	4	1	1	2	3
0	0	0	0	0	0	0	0	0	0	0		1	1	3	3	3	3	3	3	3	3	3	3	3	3	1	1	1	1	1	1	1	1	1	1	1	1	1	1	1	1	1	1	1	1	1	1	1	1
0	0	0	0	0	0	0	0	0	0	1		3	6	1	1	1	1	1	1	1	1	1	1	1	1	2	2	2	3	2	2	4	3	2	3	1	3	4	2	3	2	3	2	3	2	2	3	2	2
1	0	0	1	0	0	0	0	1	0	0		2	1	4	7	7	7	7	7	4	4	4	4	4	4	1	1	1	4	1	2	1	1	1	1	2	1	1	1	3	2	2	2	3	1	2	2	1	1
1	0	0	0	0	0	0	1	1	0	0		1	1	7	5	7	7	5	6	6	6	6	6	6	7	2	1	2	2	1	1	1	1	1	1	2	2	1	1	2	2	2	1	1	1	1	2	2	1
1	0	0	0	0	0	0	0	1	0	1	6	3	7	6	5	7	7	6	6	5	6	5	5	7	6	2	2	2	1	1	2	1	2	2	1	1	3	2	2	2	1	1	1	1	1	1	1	1	2
1	0	0	0	0	0	0	0	0	1	0		2	7	7	7	1	1	7	7	7	1	7	7	1	7	1	1	1	1	1	1	1	1	1	1	1	1	1	1	1	1	1	1	1	1	1	1	1	1
1	1	0	0	0	1	0	0	1	0	1	5	3	4	7	7	7	4	4	4	3	2	3	5	3	4	2	1	1	1	1	1	1	1	1	2	2	2	1	2	1	1	2	1	1	1	1	1	1	1
1	0	0	0	0	1	1	0	0	1	1	10	3	7	4	4	2	2	2	4	4	3	4	3	3	4	3	3	3	1	2	1	1	3	2	1	2	2	3	2	1	1	3	1	2	1	2	1	1	1
1	1	1	1	0	1	1	1	1	0	1		1	2	6	6	7	7	6	4	4	7	4	6	7	4	2	2	1	1	1	1	1	1	1	1	1	2	1	1	1	1	1	1	1	2	2	1	1	2
1	0	0	0	1	0	0	1	1	0	1		1	2	6	6	6	6	5	5	5	7	5	7	7	6	1	2	2	1	2	1	1	2	1	1	2	2	1	1	1	1	1	1	1	1	1	1	1	1
1	0	0	0	0	0	0	0	1	0	0		0	1	7	7	7	7	7	7	4	5	5	6	7	4	2	2	2	1	2	2	1	1	1	1	1	1	1	1	1	1	3	1	1	1	1	1	1	1
1	1	0	1	1	0	1	0	1	1	0		2	3	7	7	7	7	7	7	5	7	7	7	7	7	1	1	1	2	1	2	1	3	2	1	4	2	2	1	2	1	4	1	1	1	2	4	3	1
1	1	0	1	1	0	1	0	1	1	1		3	4	4	4	7	7	4	4	5	6	4	5	6	4	2	2	2	2	1	1	1	3	2	1	1	3	1	1	1	1	2	1	2	1	2	1	1	1
1	0	0	0	0	1	0	1	1	0	0		2	2	4	2	5	3	5	4	4	6	5	5	6	4	2	1	1	2	1	3	1	2	4	1	3	3	1	1	4	2	1	1	1	1	2	1	2	1
1	1	1	1	1	0	0	0	1	0	0		4	5	7	7	5	4	7	5	5	2	6	7	4	5	3	2	2	3	2	3	2	2	3	2	3	3	4	3	3	3	2	3	2	4	4	3	4	4
1	1	0	1	0	0	1	0	1	0	0		1	3	7	7	7	7	2	1	2	7	1	1	7	2	3	3	3	3	1	4	1	2	3	1	3	4	4	4	3	4	3	4	3	4	4	1	4	4
1	0	0	0	0	0	0	0	0	1	1	4	3	4	4	5	5	4	5	5	6	3	6	6	5	6	2	2	2	2	1	2	1	2	2	1	2	3	2	2	2	1	1	1	2	1	2	1	1	1
1	1	0	0	0	0	0	0	1	0	1	5	3	3	6	6	6	6	6	6	6	5	6	6	5	6	1	2	2	1	1	2	1	2	1	1	1	1	1	1	1	2	1	1	1	1	1	1	1	1
1	0	0	1	0	1	0	0	1	0	1	6	0	1	5	7	6	5	5	4	2	5	7	5	7	6	1	2	2	2	1	4	4	4	2	2	4	4	4	4	4	4	2	1	3	3	4	2	1	4
1	1	1	1	1	0	0	0	1	0	1	6	4	6	7	7	5	5	6	6	6	5	6	5	6	7	3	2	2	3	2	2	1	2	2	1	3	3	1	3	3	2	3	3	2	1	2	1	1	1
1	0	0	0	0	0	0	0	1	1	1	10	2	6	7	7	7	7	7	7	7	7	7	7	7	7	1	1	1	1	1	2	1	2	2	3	2	2	2	1	3	3	1	2	1	2	1	1	1	2
1	0	0	0	0	1	0	0	1	0	1		2	3	7	7	4	4	7	7	7	3	7	6	3	7	2	1	1	1	1	1	1	2	2	2	3	4	2	1	1	1	1	1	1	1	1	1	1	1
1	1	0	0	0	0	0	0	1	0	1	5	2	4	4	1	7	5	3	3	3	4	3	1	7	5	2	2	2	1	1	1	1	1	1	1	1	1	1	1	1	1	1	1	1	1	1	1	1	1
1	1	0	0	0	0	0	0	1	0	1	8	5	7	7	4	7	7	3	4	1	7	5	4	6	2	1	1	1	1	1	1	1	3	1	1	3	4	1	2	1	1	1	1	1	1	1	1	1	1
1	0	0	0	0	0	0	0	0	0	0	4	1	3	7	7	7	7	7	7	6	7	7	7	7	7	1	2	1	1	2	1	1	1	1	1	2	3	2	1	1	1	1	2	1	1	1	1	1	1
1	0	0	1	0	0	0	0	1	0	1	3	1	3	7	7	7	7	7	7	7	7	7	7	7	7	2	2	2	3	2	2	1	2	4	3	3	4	4	4	4	4	3	2	2	4	4	2	4	4
1	0	0	1	0	0	0	0	1	0	0		2	3	5	5	4	3	4	3	2	5	6	6	1	2	2	1	1	1	1	2	1	2	1	1	1	1	1	1	2	1	3	1	1	1	2	1	1	1
1	0	0	0	0	0	0	0	0	0	0		2	3	4	3	7	6	2	1	1	4	6	4	7	4	1	1	1	1	2	1	1	1	1	2	3	3	1	1	1	1	1	1	2	1	1	1	1	1
1	1	0	1	0	0	0	0	0	0			7	7	7	7	6	5	7	6	7	7	7	7	7	7	1	1	1	1	2	1	1	1	2	2	1	4	2	1	1	2	3	1	2	2	4	1	1	2
1	0	0	1	0	1	1	0	1	1	1	8	5	3	4	4	1	4	3	3	3	2	1	4	1	3	3	2	2	1	2	1	1	2	1	1	2	3	3	2	1	1	1	1	1	2	1	1	1	2
1	1	1	0	0	0	0	0	1	0	1	5	4	6	5	5	5	4	5	4	4	5	5	5	5	4	2	2	1	2	2	1	1	3	2	3	2	3	2	2	2	1	1	1	1	1	1	2	1	2
1	1	0	1	0	0	0	0	0	0	0		4	6	5	4	5	5	5	5	5	5	5	5	3	5	1	1	1	1	1	1	1	1	1	1	2	2	1	1	1	1	1	1	1	1	1	1	1	1
1	1	1	1	1	1	1	1	1	1	0		2	3	6	7	5	3	2	4	1	1	1	5	4	1	3	3	3	3	2	2	1	4	4	2	4	4	4	4	4	4	1	1	3	1	4	2	1	3
1	0	0	0	0	1	0	1	1	0	1		3	5	4	2	3	3	3	3	3	3	3	3	2	3	2	1	1	2	2	1	1	2	1	3	1	2	1	2	2	1	2	1	1	1	1	1	1	1
1	1	1	1	1	1	1	0	1	1	1	7	4	7	1	1	1	1	1	1	1	1	1	1	1	1	1	1	3	1	3	1	1	2	1	1	1	2	1	1	1	1	1	1	1	2	1	1	1	4
1	0	0	0	1	0	0	0	1	0	0		2	3	7	1	7	7	1	4	1	2	1	7	7	3	2	1	2	1	1	1	1	1	1	2	1	3	1	1	1	1	4	1	1	1	2	1	1	1
1	0	0	0	0	0	0	0	0	0	0		2	3	5	5	3	5	5	5	5	3	5	5	3	6	2	1	1	2	2	1	1	1	1	1	2	1	2	1	1	1	2	1	1	1	1	1	1	1
1	1	1	0	0	1	0	1	1	0	1		1	5	2	3	1	1	2	4	4	1	4	5	1	4	2	1	1	1	1	1	1	2	1	1	2	2	3	2	1	1	1	1	2	1	2	1	1	1
1	0	0	0	0	0	0	0	1	0	0		2	4	1	3	5	4	1	4	2	4	3	3	4	2	2	2	2	1	2	1	1	2	1	1	2	2	2	2	2	1	2	1	1	1	1	1	1	1
1	0	0	0	0	0	0	0	0	0	0		0	0	7	7	7	7	7	7	7	7	7	7	7	7	1	1	1	2	4	3	1	1	1	4	3	2	1	2	3	1	4	1	1	1	1	1	1	1
1	0	0	0	0	0	0	0	1	0	0		3	3	6	6	7	4	5	6	6	3	7	3	4	6	2	1	2	1	1	1	1	1	1	1	2	1	2	1	1	1	2	1	1	1	1	1	2	1
1	0	0	0	0	0	0	0	1	1	0	4	3	5	2	6	4	3	2	1	2	1	2	2	2	2	3	3	3	1	2	3	1	1	3	1	3	4	3	3	3	4	2	3	2	3	4	2	1	3
1	0	0	0	1	0	0	0	0	0	1	6	2	4	1	1	7	2	1	4	3	3	3	5	3	1	3	1	2	2	3	1	2	2	1	4	3	1	1	1	2	1	1	1	1	2	1	2	1	1
1	0	0	0	0	0	0	0	0	0	0		0	1	6	6	7	5	6	7	7	3	7	7	6	6	2	1	1	2	1	1	1	2	1	1	3	1	1	2	3	1	1	1	1	1	1	1	2	2
1	0	0	0	0	0	0	0	1	0	0		1	1	5	4	7	6	5	5	5	5	4	5	6	6	2	2	2	2	1	1	1	2	1	1	1	3	1	1	1	1	2	1	1	1	1	1	1	1
1	1	0	0	0	0	0	0	1	0	0		3	5	3	3	1	1	2	3	2	1	2	2	1	2	2	2	2	2	2	1	1	1	1	1	1	2	1	1	1	1	2	1	1	1	1	1	1	1
1	1	0	0	0	0	1	0	0	0	1	6	7	7	6	5	6	4	4	5	5	4	4	4	4	5	2	3	2	1	2	1	1	1	1	1	3	1	2	1	1	1	1	1	2	2	1	1	1	1
1	0	0	0	0	0	0	0	1	0	1	2	0	4	3	3	3	7	7	7	7	7	7	7	7	7	2	2	2	3	3	1	1	1	1	1	2	4	3	1	1	1	1	1	1	1	1	1	1	1
1	0	0	0	0	0	0	0	1	1	0		0	1	6	4	4	3	4	3	2	1	4	2	3	4	3	3	3	3	1	4	1	3	4	2	4	3	3	2	4	2	3	2	4	3	4	3	2	2
1	1	1	1	1	0	1	1	1	0	1	10	2	7	4	7	4	6	4	5	6	5	6	5	7	6	2	3	3	1	2	1	1	2	3	2	3	4	1	2	1	2	4	1	1	1	1	1	2	1
1	1	0	1	0	0	0	0	1	0	1	12	1	7	2	2	5	4	2	2	1	4	2	5	3	1	3	3	3	1	1	2	1	3	2	2	3	3	1	3	2	2	2	1	2	1	1	1	1	1
1	0	0	0	1	0	1	0	1	0	1		3	5	3	4	6	6	5	3	3	6	4	4	6	4	3	3	3	3	2	3	3	3	3	4	4	4	3	4	3	4	3	3	3	3	3	2	3	3
0	0	0	0	0	0	0	0	0	0	0	30	0	0	7	7	5	5	7	7	7	6	7	7	5	7	1	1	1	1	4	2	2	2	1	1	4	1	1	1	1	1	4	4	1	1	1	1	1	1
1	1	0	0	0	0	0	0	1	0	1	2	4	5	7	7	7	7	7	6	4	7	7	7	7	7	1	1	1	1	1	1	1	1	1	1	2	2	1	1	1	1	2	1	1	1	1	1	1	1
1	1	1	1	0	1	1	0	1	1	1	8	3	6	2	3	4	4	2	4	3	6	4	3	4	3	3	3	2	3	2	1	2	4	2	3	4	4	4	3	2	3	2	2	1	4	4	1	2	3
1	0	0	0	0	0	0	0	1	0	0		1	3	3	3	5	4	3	3	4	5	4	2	7	3	2	2	3	2	3	2	1	1	1	1	3	2	1	1	2	1	1	1	2	1	1	1	2	1
1	0	0	0	0	0	0	0	1	0	0		1	3	7	7	3	3	7	7	7	3	7	7	3	7	1	1	1	2	1	1	1	1	1	1	1	1	1	1	1	1	3	1	1	1	1	1	1	1
1	0	0	0	0	0	0	0	0	0	1	2	2	3	7	7	7	7	7	7	7	7	7	7	7	7	1	1	1	1	1	1	1	1	1	1	1	2	1	1	1	1	1	1	1	1	1	1	1	1
0	0	0	0	0	0	0	0	0	0	1	1	0	1	4	4	5	5	5	4	4	4	4	4	5	5	1	1	1	1	1	1	1	1	1	1	1	2	1	1	1	1	2	1	1	1	1	1	1	1
1	0	0	0	0	0	0	1	1	0	0		3	4	3	2	1	1	2	3	3	1	3	3	1	3	2	2	1	2	2	3	1	2	1	2	3	3	4	3	3	3	1	3	2	3	1	2	3	4
1	1	0	1	1	1	1	0	1	0	0		1	3	6	6	7	7	7	6	6	4	7	4	6	7	1	2	1	3	1	2	1	4	1	1	3	2	1	2	3	4	1	2	2	3	1	2	2	4
0	0	0	0	0	0	0	0	0	0	0		0	0	5	5	5	5	5	5	4	5	5	1	6	5	2	1	1	1	1	2	1	1	1	1	1	1	1	1	3	1	1	1	1	1	2	1	1	1
1	0	0	0	0	0	1	1	0	1	0		1	2	3	2	5	2	2	3	2	4	3	5	3	2	2	1	2	2	3	3	1	2	1	1	3	3	3	2	2	3	3	1	3	2	2	1	1	2
1	1	0	0	0	0	0	0	1	0	0		1	3	7	7	6	7	7	7	7	6	6	6	7	7	1	2	1	1	2	1	1	1	1	2	1	2	2	1	1	1	2	1	1	1	1	1	1	1
1	1	0	0	0	0	1	0	1	0	0		1	1	6	6	7	7	5	6	4	4	7	7	6	5	1	1	1	1	1	2	1	2	1	1	2	2	3	3	3	3	1	2	1	1	2	1	1	1
1	1	0	0	0	0	0	0	1	0	0		1	2	4	4	5	5	4	4	4	4	5	4	4	5	2	2	1	2	1	1	1	2	1	1	2	1	1	2	1	1	2	2	2	1	2	1	1	1
1	1	0	1	0	0	1	0	1	0	0		3	5	4	4	5	4	5	4	5	5	4	5	5	5	1	1	1	1	1	1	1	1	1	1	1	1	1	1	1	1	1	1	1	1	1	1	1	1
1	0	0	0	0	1	0	0	0	1	0		0	0	7	6	4	3	7	2	2	3	4	6	2	3	2	3	3	1	3	1	2	4	2	1	4	2	1	2	3	2	3	1	1	1	3	2	1	1
1	0	0	0	1	0	0	0	0	0	0		4	4	6	7	7	7	6	7	7	3	6	7	4	6	2	2	2	1	3	1	1	2	1	2	2	3	1	1	3	2	2	1	1	1	2	2	2	1
1	1	1	1	0	0	1	0	0	1	1	7	4	5	4	4	6	3	5	6	4	4	5	7	5	5	2	2	1	2	2	3	3	3	2	1	4	4	2	4	1	4	4	2	1	1	3	3	2	1
1	1	0	0	0	0	0	0	0	0	1	4	1	2	1	1	1	1	1	1	1	1	1	1	1	1	1	1	1	1	2	1	1	1	1	1	1	1	1	1	1	1	2	1	1	1	1	2	1	1
0	0	0	0	0	0	0	0	0	0	0		1	1	3	3	2	2	3	3	4	2	3	3	2	6	2	2	1	2	2	1	1	2	1	1	1	1	1	2	1	1	3	1	1	1	1	1	1	1
1	0	0	1	0	0	0	0	1	0	0		2	4	6	7	7	5	5	4	3	6	5	5	6	6	2	2	2	2	1	3	2	4	2	2	3	4	4	3	3	2	4	2	1	3	4	4	4	4
0	0	0	0	0	0	0	0	0	0	1		0	3	7	7	7	7	7	7	7	7	7	7	7	7	1	1	1	1	1	2	1	1	2	1	2	2	1	1	1	2	1	1	1	1	2	1	1	1
1	1	1	0	0	0	0	0	1	0	1		3	3	7	7	7	7	7	7	7	7	7	7	4	7	1	1	1	1	2	1	1	1	1	1	1	1	1	1	1	1	1	1	1	1	1	1	1	1
1	0	1	0	1	0	0	0	1	1	1	6	4	6	1	2	1	2	2	2	1	1	1	1	1	1	3	3	3	4	2	4	4	4	4	2	4	4	4	4	4	4	3	4	4	4	1	4	4	4
1	1	1	1	1	0	0	1	1	0	0		3	5	5	4	7	7	4	7	4	4	5	5	7	7	2	1	1	1	2	3	1	3	1	1	3	4	1	2	2	2	1	1	1	1	1	1	1	1
1	0	0	0	0	1	0	0	0	0	0		0	0	7	7	7	7	7	5	5	7	7	7	7	7	1	1	1	1	2	1	1	1	1	1	3	1	1	1	1	1	1	1	1	1	2	1	1	1
1	1	0	1	1	1	0	1	1	0	1	12	5	7	7	7	7	7	7	7	7	7	7	7	7	7	1	1	1	3	1	1	1	2	1	3	2	4	2	2	1	1	1	1	1	1	3	1	1	1
1	1	1	0	0	1	0	0	1	1	1		2	3	7	7	4	4	7	6	6	4	6	7	6	6	1	1	1	1	2	1	2	2	2	2	3	4	3	2	2	2	2	2	1	1	2	1	2	1
1	0	1	1	0	0	0	0	0	0	1		2	5	7	5	6	3	5	5	2	5	5	6	6	5	1	1	1	3	1	1	1	1	2	1	2	2	2	3	1	2	4	1	1	3	3	1	1	2
1	0	0	0	0	1	0	0	0	0	0		2	3	5	6	6	6	6	6	6	5	6	4	5	5	1	1	1	1	1	1	1	1	2	1	1	2	1	1	1	1	1	1	1	1	2	1	1	1
1	0	0	0	0	0	0	1	0	0	1	5	2	2	5	5	5	5	5	5	5	5	5	5	5	5	2	2	2	1	1	1	1	2	1	1	1	1	1	2	1	2	1	1	1	1	1	2	1	1
1	0	0	0	0	1	0	0	0	1	0		0	0	4	3	6	6	1	1	1	6	2	6	4	1	2	3	3	1	1	1	1	2	2	1	1	3	1	2	1	3	4	1	2	1	2	1	1	1
1	1	0	0	1	0	0	0	1	0	1	12	2	7	4	7	2	1	4	4	5	3	7	4	2	7	2	3	1	1	1	1	1	3	2	1	1	3	1	1	1	1	4	1	2	1	2	1	1	1
1	0	0	0	0	1	0	1	0	0	0		1	3	4	2	7	4	2	4	3	1	6	6	2	2	2	2	1	1	2	1	1	1	1	3	3	2	1	1	1	1	1	1	1	1	1	2	1	3
1	0	0	1	1	0	0	0	0	0	0		3	4	4	6	6	4	7	7	7	3	7	5	5	7	2	2	1	3	2	1	1	1	1	1	1	2	1	1	1	1	2	1	1	1	2	1	1	1
1	0	0	0	0	0	0	0	1	0	0		1	2	4	6	6	6	4	4	4	5	3	4	6	4	2	2	1	1	1	1	1	1	1	1	1	2	1	2	1	1	2	1	1	1	1	1	2	2
1	1	0	1	0	0	1	1	1	1	1	8	4	7	4	4	6	5	6	3	3	5	2	4	3	3	2	2	2	1	1	2	3	1	1	1	3	3	2	1	2	1	1	1	1	1	2	1	2	1
1	1	0	0	0	0	1	0	1	0	1	9	3	5	4	5	5	5	4	4	4	5	5	5	4	4	1	1	1	1	2	1	1	2	1	1	1	3	2	2	1	1	1	1	1	1	1	1	1	1
1	1	0	0	0	1	0	0	1	0	1		2	4	7	6	7	7	6	5	4	5	7	7	7	7	2	2	1	1	1	1	1	1	2	1	2	2	1	1	1	1	1	1	1	1	3	1	2	1
1	0	1	1	0	0	1	0	1	0	0	2	0	0	6	7	7	7	5	5	7	7	6	7	7	6	1	1	1	1	1	2	1	1	1	1	1	1	2	1	1	1	1	1	1	1	3	1	1	1
1	0	0	0	0	1	1	0	0	0	1	1	1	0	5	6	7	7	6	6	5	4	5	6	5	6	2	1	1	1	2	1	1	1	3	1	1	3	1	1	1	1	2	1	1	1	1	1	1	1
1	1	1	0	0	0	1	0	1	0	1	3	4	4	7	7	7	5	7	7	6	4	7	7	5	7	1	1	1	1	2	1	1	1	2	1	3	1	1	1	1	1	2	1	1	1	2	1	1	2
1	1	0	1	0	0	0	0	1	0	1	12	2	4	6	5	5	6	5	6	7	6	5	4	3	2	1	1	1	3	3	3	3	1	3	2	3	2	2	2	2	2	2	3	1	3	2	4	1	1
0	0	0	0	0	0	0	0	0	0	0	1	0	0	7	4	6	3	4	7	5	4	5	7	4	6	1	1	1	2	1	1	4	2	1	1	1	2	1	1	1	1	3	1	1	1	1	4	1	1
1	1	1	1	1	0	1	1	1	0	1	7	7	5	7	7	7	7	7	5	1	4	5	7	4	5	2	3	3	2	4	4	4	4	4	4	4	3	4	4	4	4	4	4	4	4	2	3	4	4
1	0	0	0	0	0	0	0	0	0	0	2	0	2	7	6	7	7	6	7	6	6	7	7	6	7	1	1	1	1	1	1	1	1	1	1	1	1	1	1	1	1	1	1	1	1	1	1	1	1
0	0	0	0	0	0	0	0	0	0	1	1	0	0	7	7	7	7	7	4	1	7	3	7	6	4	2	2	2	2	1	1	1	1	3	1	1	1	1	1	1	1	1	1	1	1	1	1	1	1
1	1	0	1	0	1	1	1	0	0	0	1	0	1	6	5	4	5	5	3	3	4	3	5	7	3	1	2	1	2	2	1	1	1	1	1	2	3	1	1	1	1	1	1	1	1	2	1	2	1
1	0	0	0	0	1	0	0	0	0	1	5	0	2	4	7	7	7	5	4	1	7	1	4	6	1	2	2	2	4	1	1	1	1	1	1	1	1	1	1	1	1	1	1	1	1	1	1	1	1
1	0	0	0	1	1	1	0	1	0	1	5	6	7	1	1	7	7	1	7	7	1	7	7	4	7	1	1	1	1	1	1	1	2	1	4	1	4	4	1	1	1	1	1	1	2	1	1	1	2
1	1	1	1	0	0	0	1	0	0	1	2	2	2	1	1	3	3	4	7	5	1	4	7	1	5	2	3	1	2	3	4	4	4	4	4	4	3	2	3	4	4	3	3	2	4	3	3	4	4
1	1	0	1	0	1	0	0	0	0	1	10	7	7	4	6	1	1	6	4	1	1	7	6	1	1	2	2	1	1	1	1	4	4	3	1	2	4	1	1	4	1	4	4	1	1	1	1	1	1
1	0	0	1	0	0	0	1	0	0	0	3	2	3	7	7	3	3	3	3	3	3	7	3	3	3	1	1	1	1	2	1	1	1	1	1	1	1	1	1	1	1	1	1	1	1	2	1	1	1
1	1	0	1	0	0	1	0	1	0	0	2	0	1	5	4	5	6	5	7	5	4	4	5	7	7	2	2	2	1	1	1	1	2	1	1	3	2	1	1	1	1	2	1	1	1	2	1	1	1
1	1	0	0	0	0	0	0	0	0	1	4	2	4	7	6	7	7	7	7	7	7	7	7	7	7	2	1	1	1	1	1	1	1	1	1	1	3	1	1	1	1	1	1	1	1	3	1	1	1
1	0	0	0	0	0	0	0	0	0	0	0	0	0	7	7	7	7	7	7	6	7	6	7	7	7	1	2	1	1	1	1	1	1	1	1	1	1	1	1	1	1	1	1	1	1	1	1	1	1
1	0	0	0	0	0	0	0	0	0	0	2	0	1	7	7	7	7	7	7	7	7	7	7	7	7	1	1	3	4	1	1	1	1	1	1	1	1	1	1	1	1	4	1	1	1	4	1	1	1
1	0	0	1	0	0	0	0	0	0	0	4	4	4	4	3	5	5	6	2	1	7	3	6	7	1	2	1	2	1	2	1	1	2	2	1	2	1	1	1	1	1	2	1	1	1	3	1	1	1
1	1	0	0	0	0	0	0	0	0	0	2	2	3	7	5	7	6	7	7	4	5	6	7	5	7	1	1	1	1	1	1	1	1	1	1	2	2	1	1	1	1	1	1	1	1	1	1	1	1
1	1	0	0	0	0	0	0	0	0	1	1	0	1	7	6	7	7	7	7	7	7	7	6	5	7	1	1	1	2	2	2	2	1	2	2	2	2	2	2	2	2	1	2	2	2	2	2	2	2
1	1	0	0	1	0	0	0	0	0	0	0	0	1	7	6	6	7	7	7	6	7	7	6	7	6	1	1	1	1	1	1	1	1	1	1	1	1	1	1	1	1	1	1	1	1	1	2	1	1
1	0	0	0	0	1	0	0	0	0	1	10	5	7	7	5	7	5	5	5	6	5	5	5	4	5	1	1	1	1	2	1	1	1	1	2	2	1	1	1	1	1	1	1	2	1	1	1	2	1
1	0	0	1	0	0	1	0	1	0	0	4	1	1	6	7	7	7	7	5	6	7	5	7	7	5	1	1	1	1	1	1	1	2	1	1	1	2	1	1	1	1	1	1	1	2	1	1	1	1
1	0	0	0	0	0	0	0	0	0	1	8	4	5	6	7	7	7	7	7	7	7	7	7	5	7	1	1	1	1	2	1	1	3	1	1	1	1	1	1	1	1	1	1	1	1	1	1	1	1
1	0	0	0	0	1	0	0	1	1	0	3	1	1	7	7	7	7	7	6	6	7	6	7	6	6	1	1	1	2	1	1	1	1	1	1	1	1	1	1	1	1	2	1	1	1	1	1	1	1
1	1	1	1	0	0	0	0	1	0	1	7	5	7	1	1	4	1	1	2	1	1	1	1	1	1	1	1	1	1	1	1	1	1	1	1	1	1	1	1	1	1	1	1	1	1	1	1	1	1
0	0	0	0	0	0	0	0	0	0	1	6	0	7	6	4	6	6	5	7	7	6	7	5	6	7	1	1	1	2	2	2	1	3	2	1	2	1	1	1	1	2	1	2	1	1	1	1	1	1
1	1	0	0	1	0	0	0	0	0	1	2	2	2	5	5	6	6	7	4	5	6	5	5	7	6	2	2	2	2	2	2	1	1	1	1	2	1	1	1	2	1	1	1	1	1	1	2	1	1
1	1	0	1	1	0	0	1	1	0	0	2	2	3	7	4	7	7	7	5	4	7	4	6	5	4	1	1	1	2	2	1	1	2	2	2	2	4	2	2	2	1	2	1	1	2	2	1	2	2
1	0	1	0	0	0	0	0	1	0	1	6	1	3	4	7	4	4	6	6	4	6	7	7	5	7	3	2	2	1	2	1	3	4	2	4	3	3	2	2	1	2	1	1	1	1	2	2	1	1
1	0	0	0	1	1	0	1	0	0	0	0	0	1	3	4	4	3	5	4	3	5	4	3	5	5	1	1	1	2	2	2	2	2	3	3	2	4	3	3	3	2	1	2	2	3	3	3	3	2
1	1	0	1	0	0	0	0	1	0	0	2	2	3	6	3	6	4	4	3	1	4	3	3	1	1	2	2	2	2	2	1	1	1	1	2	2	4	1	1	2	1	1	1	1	1	1	1	2	2
1	1	1	1	0	0	1	0	1	1	1	10	7	7	1	1	5	6	3	6	7	7	5	6	4	3	1	1	1	4	1	3	4	3	4	3	2	4	2	4	4	4	3	3	4	4	4	4	3	4
1	0	0	1	0	0	1	0	1	0	0		0	2	7	7	7	6	6	3	3	7	3	7	3	3	1	1	1	2	1	1	1	2	1	1	1	3	1	1	1	1	1	1	1	1	2	1	1	1
1	0	0	0	0	1	0	0	1	1	1	6	3	6	3	7	6	7	1	3	1	7	4	7	7	4	2	2	2	3	2	1	1	1	1	1	2	3	2	1	1	1	1	1	1	1	1	1	1	1
1	0	0	0	0	0	0	0	0	0	1	5	2	5	6	5	7	7	6	6	6	6	6	6	6	6	1	1	1	1	1	1	1	1	1	2	1	3	2	1	1	1	2	1	1	1	2	1	1	1
0	0	0	0	0	0	0	0	0	0	0	1	0	0	3	6	4	2	2	5	2	4	3	5	5	5	2	2	2	1	1	3	2	1	3	1	3	1	1	1	1	1	4	1	3	1	1	1	1	1
1	1	0	1	0	0	0	0	1	1	1	9	3	2	7	4	5	5	7	7	7	7	7	7	7	7	1	1	1	1	1	1	1	1	1	1	1	1	1	1	1	1	1	1	1	1	1	1	1	1
1	1	1	1	1	0	0	0	1	1	1	15	3	5	5	6	4	3	5	5	5	3	6	5	3	6	1	1	1	1	1	1	1	1	1	1	1	1	1	1	1	1	1	1	1	1	1	1	1	1
0	0	0	0	0	0	0	0	0	0	0		0	0	6	6	7	7	6	5	5	6	5	7	6	5	1	1	1	2	2	1	1	1	1	1	2	2	1	1	1	1	2	1	1	1	1	1	1	1
1	1	0	1	0	0	0	0	1	0	0	3	3	3	5	4	6	7	5	4	4	6	5	7	6	5	1	1	1	1	1	1	1	2	1	1	1	1	1	1	2	1	2	1	1	1	2	1	1	1
1	1	0	1	0	0	1	0	0	0	0	1	2	3	4	4	3	2	3	5	5	1	6	5	1	1	2	2	2	1	2	1	1	1	1	1	2	2	1	3	1	2	1	1	1	1	1	1	3	1
1	1	1	1	1	1	1	1	1	1	0		2	4	7	7	7	7	6	6	6	6	6	6	6	6	2	2	1	2	2	1	1	2	2	1	1	2	1	1	2	2	2	1	1	1	2	1	1	2
1	1	1	1	0	1	0	0	0	0	0		2	2	5	5	6	6	5	5	5	5	5	5	5	5	1	1	1	1	2	1	1	1	1	1	2	1	1	1	1	1	1	1	1	1	1	1	1	1
1	1	1	1	0	1	1	0	1	0	0		0	1	7	7	1	1	1	1	1	1	1	2	1	1	3	3	3	1	3	4	2	4	2	4	4	4	4	4	4	4	1	2	1	4	2	4	3	4
1	1	0	1	0	0	0	0	0	0	1	6	7	7	4	6	7	7	7	6	7	7	7	7	7	7	2	1	1	1	1	2	1	1	1	1	1	1	1	1	1	1	1	1	1	1	1	1	1	1
1	1	0	0	1	0	0	0	1	0	1	5	4	5	4	5	5	6	7	7	7	7	7	7	7	7	2	1	1	1	1	1	1	1	1	1	1	2	1	1	1	1	1	1	1	1	1	1	1	1
1	1	0	0	1	0	0	0	1	0	1	2	0	2	7	7	7	6	7	6	6	7	6	7	7	6	1	2	1	1	1	1	1	2	1	1	1	2	2	2	1	1	2	1	1	2	1	1	1	2
1	1	0	1	0	0	0	1	1	0	0	4	2	2	5	4	7	7	6	5	5	7	5	6	7	5	2	3	2	2	2	2	1	3	3	2	2	3	2	1	2	1	1	1	2	1	2	3	1	2
1	0	0	1	1	0	0	0	1	0	1	6	6	7	4	4	4	4	4	4	4	4	4	4	4	4	3	1	1	1	1	1	1	2	1	1	1	1	1	1	1	1	1	1	1	1	1	1	1	1
1	0	0	0	0	0	0	0	1	0	0	3	2	3	6	6	7	7	6	5	5	4	4	4	4	4	1	1	1	1	1	1	1	1	1	1	1	1	1	2	2	2	2	1	1	1	1	1	1	1
1	1	0	1	0	0	0	0	0	0	0	3	3	3	7	7	7	7	7	7	7	7	7	7	7	7	1	1	1	1	1	1	1	1	1	1	1	1	1	1	1	1	1	1	1	1	1	1	1	1
1	0	0	0	0	0	0	0	0	0	0	0	0	0	7	4	6	4	7	5	6	4	7	7	4	7	3	2	1	3	1	2	1	1	2	2	2	3	3	3	3	3	3	2	1	2	3	1	2	3
1	0	0	0	0	0	0	0	0	0	0	3	1	2	6	4	7	4	4	7	4	5	7	5	4	7	2	2	1	2	3	1	1	1	1	2	2	3	1	2	2	2	2	2	1	1	2	2	2	1
1	1	0	0	0	0	0	0	1	0	1	6	2	3	4	3	5	4	1	7	6	2	7	3	1	7	2	2	3	3	1	1	2	2	1	1	1	2	2	1	1	1	2	1	2	2	4	3	1	3
1	0	0	0	0	0	0	0	0	0	0		2	3	6	5	6	6	5	5	3	5	4	5	6	3	2	2	2	2	2	1	1	2	1	1	1	2	1	2	1	1	2	1	1	1	2	1	1	1
1	1	0	0	0	0	0	0	1	0	0	3	2	3	3	3	4	3	4	4	3	3	3	4	3	3	2	1	2	2	3	2	1	1	1	1	2	1	1	1	2	1	1	1	1	1	4	2	2	1
1	0	0	0	0	0	0	0	0	0	0	2	1	2	6	6	7	7	7	7	6	7	6	7	7	7	1	2	1	1	1	1	1	1	1	1	1	2	1	1	1	1	1	1	1	1	1	1	1	1
1	0	0	0	0	0	0	1	1	0	0	0	0	1	4	4	5	4	4	5	5	4	5	4	3	4	2	1	1	3	4	1	2	3	2	1	3	4	2	2	1	3	2	2	1	1	2	2	1	1
1	1	0	0	0	0	0	0	0	0	0	4	1	2	3	3	4	2	6	6	3	1	3	3	4	3	3	3	3	3	2	4	4	3	4	4	4	4	4	3	4	4	3	3	3	4	4	4	3	4
1	0	0	0	0	0	0	0	1	0	0	2	0	2	5	6	7	7	5	4	5	5	5	6	6	4	2	1	1	1	2	2	1	2	1	1	1	3	1	2	2	1	1	1	1	1	2	2	1	1
1	1	0	0	0	1	0	0	0	0	0	2	1	3	4	3	6	5	5	6	6	3	7	4	5	6	1	2	1	1	1	1	1	2	1	1	1	2	1	1	1	1	1	1	1	1	1	1	1	1
1	0	0	0	0	0	0	0	0	0	0	1	0	0	4	4	7	5	5	6	4	6	5	4	5	4	1	1	1	1	1	1	1	1	1	2	1	1	1	1	1	1	1	1	1	1	2	1	1	1
1	1	0	0	0	0	0	0	0	0	0	1	0	0	4	5	4	4	4	5	5	3	6	5	4	6	2	1	1	1	2	1	1	2	1	1	2	3	1	2	1	1	1	1	1	1	1	1	1	1
1	0	0	1	1	0	0	0	1	0	1	3	1	3	6	6	4	3	7	7	7	1	7	7	4	1	1	2	1	2	1	1	1	3	2	1	1	2	1	1	2	1	3	3	1	1	1	1	1	1
1	0	0	0	0	0	0	0	1	1	0		0	0	7	6	7	5	7	6	5	6	6	6	6	6	2	3	2	3	2	3	3	2	2	3	3	3	3	3	3	3	3	2	3	3	3	3	2	3
1	0	0	0	0	0	0	0	1	0	0		0	0	6	7	7	5	7	7	7	5	7	7	4	7	1	1	2	1	1	2	1	1	1	1	1	2	4	1	2	1	2	1	3	1	1	1	2	1
1	0	0	0	0	0	0	0	1	0	0		2	3	7	7	7	7	7	7	7	7	7	7	7	7	1	1	1	1	2	1	1	1	1	1	2	1	1	1	1	1	1	1	1	1	2	1	1	1
1	0	0	0	0	0	0	0	1	0	0	3	1	2	3	5	2	2	4	5	5	1	5	4	3	5	2	2	2	1	1	1	3	2	2	1	2	3	3	3	2	2	2	3	3	3	2	1	3	3
1	0	0	0	0	0	0	0	0	0	1	2	0	1	7	7	7	6	7	7	6	6	7	7	5	7	1	1	1	2	2	1	2	1	1	1	1	2	1	1	2	1	1	1	1	1	2	2	2	1
1	0	0	0	0	0	0	0	0	0	0		0	0	5	5	7	5	7	6	5	5	6	5	6	6	2	2	2	1	1	2	1	1	1	1	2	2	1	1	2	1	1	1	1	1	2	1	1	1
0	0	0	0	0	0	0	0	0	0	0		0	0	6	6	7	6	6	6	5	7	6	6	7	6	2	2	2	1	1	1	2	1	2	1	1	1	1	1	1	1	2	1	1	1	1	1	1	1
1	1	1	1	1	0	1	1	1	0	1	21	3	7	5	3	4	3	5	3	2	1	2	3	3	1	3	3	3	3	2	3	2	4	4	4	4	4	4	4	4	3	4	4	4	4	4	3	4	4
1	0	0	0	0	0	0	0	1	0	0	2	0	0	3	1	3	3	3	2	2	1	2	1	1	1	3	3	2	1	1	1	1	1	3	1	1	4	1	1	4	2	1	2	1	2	4	2	4	2
1	0	0	1	0	0	0	1	1	0	0		1	2	7	7	7	3	4	6	5	1	7	7	3	3	2	2	2	2	2	1	3	1	3	1	1	1	2	2	2	1	3	2	3	1	2	1	1	1
1	0	0	1	1	0	0	1	1	0	0		0	1	5	7	5	6	7	6	5	3	5	7	4	4	2	2	2	2	2	2	1	2	2	1	2	2	2	2	2	2	2	1	1	1	2	1	2	1
1	0	0	1	0	0	0	0	0	0		1	0	1	3	2	6	4	1	4	1	3	1	3	4	3	2	3	3	2	1	2	1	2	2	1	3	4	3	3	3	3	2	2	3	4	4	1	1	3
1	0	1	0	0	0	0	0	0	0	0		0	0	7	7	7	7	7	7	7	7	7	7	7	7	2	2	2	1	1	1	1	1	2	1	1	4	1	1	2	1	2	1	1	1	3	2	1	1
1	1	0	0	1	1	0	0	0	0	1	1	0	2	7	6	7	7	5	4	6	5	7	7	7	5	1	1	1	1	3	1	1	3	3	1	2	1	1	1	2	1	3	1	1	1	3	1	1	1
1	0	0	1	0	0	0	0	1	0	0	2	0	1	4	5	5	5	4	6	4	5	6	6	5	6	2	1	1	1	2	3	1	2	2	2	2	2	2	2	3	3	2	3	2	2	2	1	2	2
1	0	0	0	0	1	0	0	0	0	0	3	2	7	7	7	7	7	7	7	7	7	7	7	7	7	2	2	2	1	1	1	1	1	1	1	1	1	1	2	1	1	1	1	1	1	1	1	2	1
1	0	0	0	0	0	0	0	0	0	0		0	2	5	5	5	4	5	5	3	4	3	4	5	4	2	2	2	1	1	1	2	2	2	2	2	2	1	2	2	1	1	2	1	1	1	2	2	1
1	1	0	0	0	0	0	0	0	0	0	2	1	2	7	7	5	5	7	7	7	5	7	7	5	7	2	2	2	1	1	2	1	1	1	1	2	3	2	2	1	1	2	1	1	1	2	1	1	1
1	0	0	0	0	0	0	0	0	0	0	2	5	2	5	4	7	6	5	6	5	6	5	5	4	4	2	1	1	1	1	1	1	1	1	1	1	1	1	1	1	1	1	1	1	1	2	1	2	1
1	1	1	0	0	0	0	0	1	0	0		2	1	2	4	2	2	4	7	5	2	5	4	2	4	3	2	2	2	2	3	3	2	2	2	3	3	3	2	4	4	2	3	3	4	3	2	2	4
1	0	0	0	0	0	0	0	0	0	0		0	1	7	6	7	7	7	5	5	7	7	7	7	4	1	1	1	1	1	1	1	1	1	1	1	1	1	1	1	1	1	1	1	1	1	1	2	1
1	0	0	0	0	0	0	0	0	0	0	1	0	1	7	7	7	7	7	7	7	7	7	7	7	7	1	1	1	1	3	1	1	1	1	1	3	1	1	1	1	1	1	1	1	1	1	1	1	1
1	0	1	0	0	1	1	0	0	1	1	7	2	7	4	4	4	3	3	4	4	3	5	3	3	4	2	2	2	2	1	2	1	3	2	2	1	3	2	2	1	2	2	1	2	1	3	1	2	2
1	0	0	0	1	0	0	1	0	0	0	1	1	2	5	3	5	5	5	6	4	5	5	5	5	5	2	1	1	2	2	1	1	3	1	2	1	1	2	2	1	1	1	1	1	1	1	1	3	1
1	0	0	0	1	0	0	0	0	0	0	3	3	3	5	3	7	2	6	7	1	3	2	4	2	2	1	1	1	1	2	1	1	1	1	1	1	1	1	1	1	1	1	1	1	1	1	1	1	1
1	0	0	0	0	0	0	0	0	0	1	1	0	1	1	1	1	1	1	1	1	1	1	1	1	1	2	2	2	1	2	1	1	1	1	1	1	1	1	1	1	1	1	1	1	1	2	1	1	1
1	0	0	1	0	1	0	0	1	0	0		1	2	4	4	4	5	5	4	5	5	2	3	5	4	2	2	1	1	3	2	2	2	2	1	3	4	2	3	4	3	3	2	2	2	3	1	1	2
1	0	0	0	0	0	0	0	1	0	1	2	1	2	6	5	6	5	6	6	4	5	5	5	6	6	1	2	1	1	1	1	1	1	2	1	2	2	2	2	1	1	1	2	1	1	2	1	2	1
0	0	0	0	0	0	0	0	0	0	0		0	0	6	6	6	7	7	7	7	6	7	7	6	7	2	2	1	2	2	1	1	1	1	2	1	2	1	1	1	1	2	1	1	1	3	2	1	1
1	1	1	1	1	1	1	1	1	0	0	3	1	2	6	6	6	4	5	6	3	2	4	6	2	5	1	1	2	2	1	1	2	3	1	1	1	2	2	1	3	2	3	1	1	1	4	2	2	1
1	0	0	1	0	1	0	0	1	0	0	4	1	3	6	5	7	6	5	5	5	6	4	6	6	6	1	2	1	1	1	1	1	1	2	1	1	1	1	1	1	1	2	1	1	1	1	1	1	1
1	0	0	0	0	0	0	0	1	0	0		1	2	6	7	4	4	6	7	7	3	5	7	6	4	2	2	2	2	1	1	1	3	2	2	1	2	3	2	3	1	1	1	1	1	1	1	1	1
1	0	0	0	0	0	0	0	0	0	0	0	0	0	5	2	3	1	2	5	3	1	4	5	3	5	2	2	2	1	3	2	1	1	1	1	2	4	2	1	1	2	1	1	1	4	1	1	2	3
1	1	0	1	0	0	1	0	1	0			3	2	7	4	7	7	5	4	6	7	4	5	7	7	3	3	2	3	4	3	1	2	1	1	4	4	4	4	2	2	2	4	1	1	4	1	4	1
1	0	0	0	0	0	0	0	1	0	0	0	0	0	7	4	7	6	5	7	6	6	4	7	7	6	1	2	2	1	1	2	1	1	1	1	2	3	1	1	1	1	1	1	1	1	2	1	2	1
1	0	0	0	0	0	0	0	1	0	0	1	1	1	7	7	7	7	7	6	6	7	6	7	7	6	1	1	1	1	2	1	1	1	2	1	2	2	1	2	1	2	1	2	1	1	2	1	1	1
1	0	0	0	0	1	0	0	0	0	0	3	0	2	7	7	7	7	7	7	6	7	7	7	7	7	1	1	2	1	1	1	1	2	1	1	1	3	1	1	2	1	1	1	1	1	2	1	1	1
0	0	0	0	0	0	0	0	0	0	0		0	0	4	5	4	3	4	6	6	4	4	4	5	6	2	2	1	1	2	1	2	2	1	1	1	2	1	2	1	1	2	1	1	1	1	1	1	1
1	0	1	0	0	0	0	0	0	0	0	3	0	3	6	7	5	3	6	5	5	1	5	5	4	5	2	2	3	1	2	1	1	1	1	1	2	1	1	1	1	1	1	1	1	1	1	1	1	1
1	1	0	1	1	0	0	0	1	0	0	1	0	1	7	7	7	7	7	7	7	7	7	7	7	7	1	2	2	1	1	1	1	1	1	2	2	3	1	3	4	1	1	1	1	1	1	1	1	1
1	0	0	0	0	0	0	0	0	0	0	2	0	2	5	4	6	5	4	5	6	6	6	5	4	6	1	1	1	2	3	1	2	2	3	1	2	4	2	1	2	2	3	1	2	1	2	3	2	1
1	1	0	0	0	0	0	0	0	1	0	4	0	4	5	6	4	3	7	7	5	2	7	6	3	7	2	1	1	1	1	1	1	2	1	1	2	3	3	2	1	1	1	1	1	1	1	1	2	1
1	0	0	0	0	1	0	0	0	0	0	2	3	4	5	7	6	6	7	7	7	5	7	7	6	7	1	1	1	1	2	1	1	1	1	1	2	2	1	1	1	1	1	1	1	1	1	1	1	1
0	0	0	0	0	0	0	0	0	0	0		0	0	4	7	5	4	4	7	5	4	7	6	6	7	2	1	1	2	2	4	2	1	1	1	3	1	2	1	3	2	2	1	1	2	3	3	1	1
1	0	0	0	0	0	0	0	1	0	1	1	1	2	1	1	7	6	1	2	2	1	1	4	2	1	2	2	2	3	2	3	2	2	3	2	3	4	3	2	2	3	2	2	3	2	2	2	2	3
1	1	0	0	1	0	0	0	0	1	0		3	3	1	4	5	5	5	5	4	3	4	4	4	4	3	3	3	1	1	1	1	2	1	1	2	2	1	1	1	1	2	1	2	1	1	1	1	1
1	1	0	0	0	0	0	0	0	0	0		0	1	7	7	7	7	7	7	7	7	7	7	7	7	1	1	1	1	2	2	1	1	1	1	2	2	2	2	2	2	3	1	1	1	2	1	1	1
1	0	0	1	0	0	1	0	1	0	1	3	1	1	5	5	2	1	5	3	3	1	2	3	1	4	2	2	2	2	1	2	1	2	2	2	3	2	4	2	2	2	2	1	2	2	1	1	3	4
1	0	0	0	0	1	0	0	1	1	1	2	0	1	7	7	4	3	7	7	5	3	7	7	7	5	3	2	2	1	1	3	2	2	1	3	3	4	2	4	4	4	3	4	2	2	4	3	4	1
1	0	0	0	0	0	0	0	0	0	0		2	2	3	3	3	3	3	4	3	3	3	4	7	5	1	1	1	1	1	1	2	2	1	1	2	3	2	1	1	1	3	1	2	1	2	1	1	1
1	0	0	1	1	1	1	0	1	0	0	2	1	2	3	4	3	3	3	3	3	2	4	3	2	5	1	2	3	2	1	1	1	1	2	1	1	4	4	3	2	2	3	2	2	1	4	2	1	1
1	1	0	1	1	1	0	1	0	0	0		0	0	7	7	7	4	7	7	7	3	7	7	5	7	1	2	2	1	1	1	1	2	1	1	1	1	1	1	1	1	2	1	1	1	1	1	1	1
1	0	0	0	1	0	0	0	1	0	0		1	2	5	6	7	5	5	3	3	4	6	5	5	4	2	2	2	2	1	1	1	2	1	1	1	2	2	1	1	3	1	1	2	1	1	1	2	1
1	0	1	1	0	0	0	0	0	0	0		1	1	6	7	6	5	7	7	7	7	7	7	6	7	1	1	1	1	1	1	1	2	1	1	2	2	1	1	2	1	1	1	1	1	1	1	1	1
1	1	0	1	1	0	1	0	1	0	0	0	0	0	5	6	5	4	5	6	5	6	7	6	4	4	2	2	2	2	3	1	1	3	2	2	2	3	4	2	1	1	4	1	2	2	3	3	2	1
1	1	0	0	0	0	0	0	1	0	0	3	3	4	5	7	5	5	5	7	7	4	7	7	5	7	1	2	2	1	2	1	1	3	1	1	2	4	2	1	1	1	1	1	1	1	4	1	1	1
1	0	0	1	0	0	0	1	1	1	0		2	2	6	3	7	6	6	5	4	5	4	6	6	4	1	2	1	1	1	1	1	3	1	2	2	3	3	2	1	1	1	1	1	2	3	1	1	1
1	0	0	0	0	0	0	0	0	0	0	2	1	2	7	7	7	7	7	7	7	7	7	7	7	7	2	1	1	1	1	1	1	1	1	1	1	1	1	1	1	1	1	1	1	1	1	1	1	1
1	1	0	0	0	0	0	1	1	0	1	4	0	2	5	5	4	3	5	6	6	3	6	6	3	5	3	3	3	2	2	3	3	3	3	3	3	3	1	2	3	4	2	1	1	2	2	1	2	1
1	0	0	0	0	0	0	0	1	0	0	3	1	2	2	1	7	6	3	1	1	7	1	4	6	1	3	3	3	2	1	2	1	1	1	1	1	1	1	1	1	1	2	1	1	3	2	1	1	1
1	0	0	0	0	0	0	1	0	0	1		5	7	1	1	5	4	1	4	1	3	1	4	2	1	1	1	1	1	1	1	3	2	1	1	1	1	2	1	1	1	1	1	1	1	1	3	1	1
1	0	0	0	0	0	0	0	0	0	0		0	1	5	6	6	6	6	6	5	6	6	6	6	6	1	1	1	1	1	1	1	2	1	1	2	2	3	1	2	1	2	1	2	2	1	1	1	2
1	0	0	1	0	0	0	0	0	0	0	2	3	4	5	5	6	5	5	5	5	5	5	5	5	5	2	3	3	1	1	1	1	1	1	1	1	1	1	1	1	1	1	1	1	1	2	1	2	1
1	0	0	0	0	0	0	0	1	0	1	1	0	1	7	7	7	7	7	7	7	7	7	7	7	7	1	2	2	1	1	1	1	1	1	1	1	1	1	1	1	1	1	1	2	1	1	1	1	2
1	1	0	1	0	1	1	0	0	0	0	3	2	3	4	4	4	3	3	4	4	2	7	4	3	4	2	2	2	2	3	2	2	3	2	2	2	4	1	3	2	3	2	2	2	2	2	2	2	2
1	0	0	0	0	0	0	0	1	0	0		2	3	4	5	5	5	3	5	4	3	5	3	5	4	3	3	3	2	1	4	3	3	3	4	3	4	3	3	4	4	2	3	3	4	3	3	3	4
1	1	0	1	1	0	1	1	1	0	1	6	4	6	3	6	6	4	4	7	7	3	6	6	6	7	2	3	3	2	2	1	2	3	2	2	3	4	2	2	1	3	4	3	2	1	2	1	2	1
1	0	0	0	0	0	0	0	0	0	0		1	2	6	7	7	7	7	7	7	7	7	7	7	7	1	1	1	1	1	1	1	1	1	1	1	1	1	1	1	1	1	1	1	1	1	1	1	1
1	0	0	0	1	0	0	1	1	0	0	3	1	1	4	4	6	6	4	4	4	6	4	5	6	4	2	2	2	1	1	1	1	1	1	1	1	2	1	2	1	1	1	1	1	1	1	1	1	1
1	1	0	1	0	0	0	0	1	0	0	3	3	3	3	3	3	2	2	7	6	2	7	3	2	7	3	2	3	2	2	2	2	2	1	1	3	3	2	1	3	1	3	1	1	2	3	1	1	3
1	0	0	0	0	1	1	0	1	0	0	3	1	5	6	7	7	6	7	7	7	5	7	7	6	7	3	2	2	3	1	2	4	4	1	1	2	3	3	3	4	3	1	1	2	1	4	2	1	3
0	0	0	0	0	0	0	0	0	0	0		0	0	6	6	3	2	7	4	6	2	3	5	2	5	3	3	3	2	4	2	4	4	2	3	4	4	3	3	2	2	4	3	2	3	4	4	2	2
1	0	0	1	0	0	1	0	1	0	1	5	3	4	3	4	3	2	4	5	5	4	5	3	4	5	2	2	3	1	1	1	2	2	1	1	1	2	2	1	1	1	1	1	1	1	2	1	1	1
1	0	0	0	0	0	0	0	0	0	0	2	0	1	6	7	7	6	7	5	6	6	7	6	6	7	2	3	1	2	1	1	2	2	1	2	1	4	2	1	1	2	1	1	1	1	1	1	2	1
1	1	0	0	1	0	1	0	0	0	1	8	4	7	6	3	7	7	7	5	6	2	2	7	7	2	2	2	2	2	1	1	1	3	1	1	1	2	3	1	2	1	1	1	2	1	2	2	1	1
0	0	0	0	0	0	0	0	0	0	0		0	0	5	6	5	5	6	6	6	5	5	6	5	6	2	1	1	1	1	2	1	2	2	2	3	3	2	2	1	3	1	1	2	2	3	1	1	2
1	0	0	1	0	0	1	0	1	0	0	2	2	3	1	6	2	1	4	4	3	1	5	2	1	2	3	3	2	1	1	3	2	1	1	2	2	4	2	4	4	3	3	3	1	2	3	2	4	2
1	1	0	1	0	0	1	0	0	1	0	2	0	1	2	3	3	2	1	3	2	1	3	2	2	2	1	2	3	1	3	1	3	1	1	1	2	3	3	1	1	1	1	1	1	2	3	1	2	2
1	0	0	0	0	0	1	0	1	0	0		1	0	6	6	4	4	6	4	4	4	4	6	4	4	1	1	1	1	1	1	1	1	1	1	2	2	1	1	1	1	1	1	1	1	1	1	1	1
1	0	0	0	0	0	0	0	1	0	1	5	1	5	2	2	2	2	4	4	3	2	5	5	3	4	2	2	2	1	1	1	1	1	1	1	1	2	1	1	1	1	1	1	1	1	3	1	1	2
1	0	0	0	1	1	0	1	0	0	1	10	7	5	6	7	5	4	5	7	7	3	7	7	3	7	1	2	1	2	1	1	1	3	1	1	2	4	2	1	1	1	1	1	1	1	3	1	1	1
1	1	0	1	0	1	1	0	1	0	1	6	2	2	4	6	4	1	6	5	5	2	5	4	1	6	3	3	3	3	1	1	2	3	1	1	1	4	2	1	1	1	1	1	1	1	2	2	1	1
1	1	0	0	0	1	1	0	1	0	1	9	4	7	4	3	7	2	2	5	3	1	6	4	6	2	3	3	3	1	2	2	3	2	4	3	4	4	4	4	3	4	2	3	2	4	2	3	3	3
1	0	0	1	0	0	0	1	0	0	1	2	1	2	7	7	5	4	7	7	7	2	7	7	3	7	1	1	1	1	1	2	1	2	1	1	1	2	1	1	1	1	1	1	2	1	3	1	1	1
1	0	0	0	0	0	0	0	1	0	0		1	1	5	6	5	4	6	6	7	3	7	7	4	7	2	2	2	1	2	1	1	1	3	2	2	4	3	4	2	3	2	2	2	2	1	3	4	2
0	0	0	0	0	0	0	0	0	0	0		0	0	6	7	6	5	6	6	6	4	6	6	6	6	2	2	2	1	1	1	1	3	1	1	1	4	3	1	1	1	4	1	1	1	1	1	1	1
1	0	0	0	0	0	1	0	1	0	1	9	1	1	6	7	5	4	7	6	7	5	7	7	5	7	2	2	1	1	2	1	1	1	2	2	2	3	1	1	2	1	1	1	1	1	3	1	1	1
0	0	0	0	0	0	0	0	0	0	0		0	2	6	6	6	6	6	6	5	6	6	6	6	6	1	1	1	2	1	1	1	1	1	1	1	1	1	1	2	1	2	1	1	1	2	1	1	1
1	0	0	0	0	0	0	0	0	0	0	1	0	0	5	5	6	6	6	5	4	5	5	5	6	6	1	1	1	2	1	2	1	1	1	1	1	2	1	2	1	1	2	1	1	1	1	1	1	1
1	0	1	1	0	0	0	0	1	0	1	10	2	7	7	7	5	1	6	7	5	1	7	6	4	6	3	2	2	3	3	3	3	3	1	4	4	4	4	4	4	4	4	4	4	4	3	4	4	4
1	0	0	0	0	0	0	0	0	0	0		1	0	5	5	6	6	5	5	5	5	5	5	6	5	2	2	2	2	1	1	1	1	1	2	2	3	2	2	2	1	2	1	1	1	1	1	2	1
1	0	0	0	0	0	0	0	1	0	0		1	0	5	6	5	5	6	6	6	5	6	5	5	6	2	1	1	2	1	1	1	2	1	1	3	2	2	1	2	1	2	1	2	1	1	1	1	1
1	0	0	0	0	0	0	0	0	0	0		0	0	5	5	4	5	5	5	5	5	5	5	6	6	2	2	2	2	3	2	1	1	2	1	1	2	2	1	3	3	2	1	1	1	1	1	1	1
1	0	0	0	0	0	0	0	0	0	0	1	0	1	4	4	6	5	4	5	5	4	6	6	5	6	3	2	3	1	3	2	3	4	2	3	4	4	3	3	3	3	1	2	3	2	4	3	2	2
1	0	0	0	0	0	0	0	0	0	0	2	0	1	6	6	6	6	6	5	5	6	6	6	6	6	1	2	1	1	1	1	1	2	1	1	1	1	1	1	1	1	3	1	2	1	2	1	1	1
1	0	1	0	0	0	0	0	1	0	0	2	1	3	3	4	2	2	3	5	6	1	6	4	4	4	2	2	2	1	3	2	1	2	2	2	2	4	3	3	3	2	2	2	2	3	2	2	2	2
1	0	0	0	1	1	0	0	0	0	0		1	2	5	5	5	6	5	6	6	7	7	7	7	7	2	2	2	2	4	1	1	3	1	1	2	4	3	3	3	2	2	2	2	1	3	1	1	1
1	0	0	0	0	0	0	0	0	0	1	5	0	2	5	5	5	4	5	5	6	4	6	6	5	5	1	1	1	1	3	2	1	1	2	2	2	2	3	2	2	1	1	1	1	1	2	1	2	1
0	0	0	0	0	0	0	0	0	0	0	0	0	0	7	7	7	7	7	7	7	7	6	7	7	6	2	2	2	1	2	1	1	1	1	1	2	2	1	1	3	2	2	1	1	1	2	1	1	1
1	0	0	0	0	0	0	0	0	0	1		3	3	4	6	5	4	5	4	5	3	5	6	5	6	1	2	1	1	2	1	1	1	1	2	1	2	2	2	1	2	2	1	1	2	1	1	1	2
1	0	0	0	0	0	0	0	0	0	0	4	1	2	7	7	7	7	7	7	7	7	7	7	7	7	1	1	1	2	2	1	1	2	1	1	1	2	1	1	1	1	2	1	1	1	2	1	1	1
1	0	0	0	0	0	0	0	0	0	0	3	2	3	5	6	5	5	6	5	5	5	4	6	6	5	2	3	3	1	1	2	1	2	1	1	2	3	2	1	1	2	1	1	2	2	1	2	2	2
1	1	0	0	1	0	0	0	0	0	1	7	4	3	5	5	4	4	6	7	7	4	7	6	4	6	1	2	2	2	3	1	1	2	1	1	2	3	3	2	1	2	1	2	1	1	1	1	2	2
1	0	0	0	0	0	0	0	0	0	0		1	3	2	3	3	3	3	3	4	2	4	4	3	3	2	2	2	2	1	2	2	1	2	1	2	2	1	2	2	3	2	1	1	1	2	1	1	1
1	1	0	0	1	0	0	0	0	0	1	6	3	5	5	4	4	4	4	4	4	4	4	5	4	4	1	1	1	1	1	1	1	2	1	1	1	2	1	1	1	1	1	1	1	1	1	1	2	1
1	0	0	0	0	0	0	0	0	0	0		0	0	3	1	3	2	3	3	3	3	7	3	3	3	1	2	3	1	2	3	1	1	1	1	2	4	2	2	2	2	1	1	3	1	1	1	1	1
1	0	0	0	0	0	0	0	0	0	0		2	4	4	5	4	4	4	4	5	4	5	5	5	5	2	2	2	2	2	1	1	1	1	1	1	3	2	2	1	2	2	1	1	1	2	1	1	1
1	1	0	0	0	0	1	0	0	0	0		0	0	7	7	7	7	7	7	5	6	7	7	7	7	2	1	1	1	2	1	1	2	1	1	2	2	2	2	2	1	1	1	1	1	2	1	2	1
1	0	0	0	0	0	0	0	0	0	0		0	1	5	5	5	6	6	6	5	5	6	6	5	5	1	1	1	1	1	1	1	1	1	1	1	1	1	1	1	1	1	1	1	1	1	1	1	1
1	0	0	0	1	0	1	1	0	0	0	0	0	0	5	4	6	5	5	6	5	6	6	6	5	6	2	2	2	1	2	1	1	2	1	1	3	3	2	1	1	1	1	1	2	1	1	2	1	2
1	0	1	0	0	0	0	1	0	0	0		1	0	1	5	3	3	3	5	5	2	5	5	3	4	2	2	2	1	1	3	1	1	3	1	1	3	3	2	2	2	1	1	1	1	2	1	2	1
1	1	0	0	0	0	0	0	0	0	1	10	3	5	4	6	4	2	6	6	6	3	6	6	4	6	2	2	2	1	2	1	2	3	2	2	2	3	3	1	2	1	1	1	1	1	1	2	1	2
1	0	0	0	0	0	0	0	0	0	0		0	1	6	6	6	6	6	6	6	6	6	6	6	6	1	1	1	1	1	1	1	1	1	1	1	1	1	1	1	1	1	1	1	1	1	1	1	1
1	0	0	0	0	0	0	0	0	0	1	2	1	5	5	5	2	2	5	5	5	2	5	5	2	5	2	2	2	1	1	1	1	2	1	1	2	2	3	2	1	1	1	1	2	1	1	1	1	2
1	0	0	0	0	0	0	0	0	0	0	2	1	1	3	3	5	5	2	4	4	5	3	2	5	4	1	2	2	1	1	1	2	2	2	2	3	2	2	2	1	1	1	1	1	1	1	3	1	1
1	1	1	1	1	0	1	0	1	1	1	7	3	5	6	5	3	1	6	6	7	1	5	6	4	6	3	3	3	1	1	3	1	4	1	4	2	4	3	3	3	2	2	1	1	3	2	1	2	3
1	0	0	0	0	0	0	0	0	0	0	4	2	4	7	7	7	7	7	6	6	6	7	6	6	6	1	1	1	1	1	1	1	1	1	1	1	2	1	1	1	1	1	1	1	1	2	1	1	1
1	1	0	0	0	0	0	0	0	0	0		1	2	7	7	5	5	6	7	7	4	7	7	5	7	2	2	2	2	3	2	2	2	3	2	4	4	4	4	3	3	2	2	2	1	3	2	4	3
1	0	0	0	0	0	0	0	0	0	1		1	2	4	4	4	4	4	4	4	4	4	4	4	4	2	2	2	3	3	1	2	2	2	2	2	3	2	2	2	2	2	2	2	2	2	2	2	2
1	1	1	1	1	1	1	1	1	0	1	1	1	1	3	6	6	3	2	4	6	5	6	4	3	6	2	2	1	1	2	2	2	1	1	2	3	3	3	2	2	2	3	2	2	1	2	2	1	2
1	0	0	0	0	0	1	0	1	0	0	4	0	4	4	7	4	4	5	6	7	4	7	7	4	7	2	2	3	1	1	1	1	1	1	1	3	3	3	4	4	2	4	4	1	3	4	2	4	3
1	0	0	0	0	0	0	0	1	1	0		0	0	2	3	4	3	2	5	4	2	5	3	3	2	2	2	2	2	1	2	3	2	1	3	2	3	1	2	1	2	1	2	1	1	2	2	2	1
1	0	0	0	0	0	0	0	0	0	0	2	2	2	5	4	4	4	4	3	3	4	3	4	5	3	1	1	1	1	1	1	1	2	1	1	1	1	1	1	1	1	1	1	1	1	1	1	1	1
1	0	0	0	0	0	0	0	0	0	0	3	2	2	4	5	7	6	3	7	7	5	6	7	7	7	1	1	1	1	4	1	1	2	1	1	1	1	1	1	1	1	3	1	1	1	1	1	3	1
1	1	0	1	1	0	0	0	1	0	1		0	3	7	7	4	3	7	7	7	3	3	7	3	7	3	2	2	2	2	3	3	1	2	4	3	3	4	4	4	4	1	2	3	3	2	4	4	4
1	0	0	0	0	0	0	0	0	0	0		0	0	7	5	4	4	6	5	4	2	4	4	4	4	2	2	2	3	2	2	1	3	4	2	3	3	2	3	3	2	2	2	2	1	4	2	3	1
1	0	0	0	0	1	0	0	1	0	0	1	0	0	6	7	7	7	7	7	7	7	7	4	7	4	3	3	3	3	3	3	2	4	2	4	4	4	4	4	4	4	4	4	4	1	1	2	4	1
1	0	0	0	0	1	0	0	1	0	0	1	0	0	7	7	7	3	7	7	7	4	7	7	7	7	2	1	1	2	2	1	2	1	2	2	2	3	1	2	1	1	1	1	1	1	2	2	1	1
1	0	0	1	0	0	0	1	1	0	0	4	2	4	5	6	5	6	6	6	6	4	6	5	4	6	2	2	2	2	1	1	1	1	2	1	2	3	3	1	1	1	1	1	1	1	2	1	1	2
1	0	0	0	0	0	1	0	0	0	0		0	1	2	2	4	3	3	3	3	2	2	2	4	3	3	3	3	4	1	2	4	2	3	4	2	4	3	4	2	3	2	3	1	1	4	4	4	2
1	0	0	0	1	0	0	1	0	0	0		1	1	5	7	5	6	4	5	6	3	7	5	6	3	1	1	1	1	1	1	1	2	1	1	1	3	1	1	1	1	1	1	1	1	1	1	1	1
1	0	0	0	0	0	1	0	1	0	0	1	1	1	5	5	4	4	5	5	5	4	5	5	4	5	3	3	3	3	2	3	3	3	2	2	3	3	3	3	3	3	2	4	4	4	4	1	3	4
1	0	0	0	0	0	0	0	1	0	0		0	1	5	5	7	7	5	5	5	5	5	5	6	5	2	2	2	1	2	1	1	2	2	1	1	1	1	1	1	1	1	1	1	1	1	1	2	1
1	0	0	0	1	1	0	0	1	0	0		0	0	7	7	6	6	6	7	6	4	7	6	6	7	2	1	1	1	1	1	1	2	1	2	2	2	2	1	1	1	1	1	1	1	1	1	1	1
1	0	0	0	0	0	0	0	1	0	0	1	1	3	6	7	6	5	4	7	6	6	7	5	5	6	2	1	1	1	2	1	2	2	2	1	2	3	2	2	2	1	2	1	1	1	1	1	1	1
1	0	0	1	0	0	0	1	1	0	1	3	2	3	7	7	4	4	7	7	7	4	7	7	4	7	1	1	1	1	2	2	1	2	2	2	1	2	1	2	2	2	3	1	2	1	2	2	2	1
1	0	0	0	0	0	0	0	1	0	1		4	6	4	4	4	4	4	4	4	4	4	4	4	4	1	1	1	1	1	1	1	1	1	1	1	1	1	1	1	1	1	1	1	1	1	1	1	1
1	1	0	0	1	0	1	0	1	0	0		3	2	5	6	6	5	6	5	5	5	5	6	6	6	2	2	2	2	1	1	1	2	1	1	2	2	1	2	2	2	1	1	1	1	2	2	2	1
1	0	0	0	0	0	0	0	0	0	0	2	0	0	5	7	6	4	5	6	5	5	6	5	5	7	2	2	2	2	1	1	1	2	1	1	3	4	4	4	3	2	1	1	1	1	1	1	1	1
1	0	0	0	0	1	0	1	0	0	0		0	2	7	7	7	6	7	5	5	5	5	7	5	5	2	1	1	4	3	1	1	1	1	1	2	2	1	1	1	1	1	1	1	1	2	1	1	1
1	1	0	0	0	0	0	0	1	0	1		1	2	7	7	6	4	5	5	4	4	7	7	7	7	3	3	3	2	1	1	1	3	3	1	1	4	2	2	2	2	2	2	1	1	2	1	1	1
1	0	0	0	0	0	0	0	0	0	1	6	1	4	3	5	6	4	4	4	4	3	3	5	4	4	2	1	3	2	1	1	2	3	3	2	4	4	2	3	1	3	1	2	3	2	4	3	4	2
1	1	0	0	0	1	0	0	0	0	1	10	3	4	4	7	4	4	7	7	5	4	7	7	4	6	2	2	2	2	2	2	2	2	2	2	2	2	3	2	2	2	2	2	2	2	2	2	2	2
1	0	0	0	0	0	0	0	0	0	0	1	0	1	5	5	4	5	5	5	5	5	5	5	4	5	2	2	2	2	3	2	3	3	1	3	2	2	2	2	2	1	1	1	1	1	1	2	1	1
0	0	0	0	0	0	0	0	0	0	0	0	0	0	4	5	3	3	5	4	5	3	5	5	3	5	2	2	2	2	3	1	1	1	1	2	2	1	1	1	1	1	1	1	1	1	3	2	2	1
1	1	0	1	0	0	1	0	0	0	1	6	5	7	7	5	4	3	7	4	1	1	3	7	2	3	2	2	3	1	1	1	1	1	1	1	1	4	2	1	1	1	3	1	2	2	3	4	1	2
1	1	0	1	0	0	0	0	1	0	1	4	3	4	7	4	7	5	3	6	4	3	5	7	7	2	1	2	3	1	3	1	1	4	4	1	1	4	1	1	1	1	2	1	3	1	2	1	1	1
1	0	0	0	0	0	0	0	1	0	0		0	0	6	6	7	7	7	6	6	7	6	6	7	7	2	2	2	3	2	1	1	2	1	1	3	2	2	3	2	2	1	1	2	2	3	1	1	2
1	1	0	1	0	0	0	0	1	0	0		1	2	7	7	7	7	7	7	7	7	7	7	7	7	2	2	2	3	2	2	1	3	2	2	2	3	2	2	1	1	3	2	2	3	3	1	2	1
1	0	0	0	0	1	0	0	0	0	0		1	1	5	5	4	5	6	6	6	3	6	6	5	6	1	1	1	1	2	1	1	1	1	1	1	1	1	1	1	1	1	1	1	1	1	1	1	1
1	0	0	0	1	0	0	0	1	0	0	2	1	2	5	6	6	6	6	7	6	7	6	6	6	6	1	1	1	1	1	1	1	2	2	1	1	2	1	1	1	1	3	1	2	1	1	1	1	1
1	0	0	1	0	0	0	0	1	0	0		3	3	6	7	6	5	6	7	4	4	7	4	5	7	2	2	2	2	2	1	1	2	2	2	3	4	2	1	1	1	2	2	2	1	3	1	1	1
0	0	0	0	0	0	0	0	0	0	0		0	0	5	7	7	7	7	6	6	6	7	7	7	7	1	1	1	1	1	1	1	1	1	1	1	2	1	1	1	1	1	1	1	1	1	1	1	1
1	0	0	1	0	0	1	0	1	0	1	5	3	3	7	7	7	7	7	7	7	7	7	7	7	7	1	1	1	1	1	1	1	1	1	1	1	1	1	1	1	1	1	1	1	1	1	1	1	1
1	0	0	1	0	0	1	0	1	0	1	3	3	3	7	7	7	4	7	7	7	4	7	7	6	7	2	2	2	2	1	2	2	2	3	2	2	2	2	2	2	3	2	2	2	2	2	2	2	2
1	0	0	0	0	0	0	0	1	0	0	2	1	2	5	6	5	4	4	6	5	4	6	7	6	6	1	1	1	2	2	1	1	1	1	1	2	2	1	1	1	1	1	1	1	1	1	1	1	1
1	1	1	1	0	0	0	0	0	0	1	8	2	7	4	4	5	5	4	5	4	4	4	4	4	4	1	1	1	1	1	1	1	1	1	1	3	2	1	1	1	1	2	1	2	1	1	1	1	1
1	0	0	0	0	0	0	0	1	0	0	2	1	1	7	7	5	4	7	7	7	2	7	7	6	7	1	1	1	1	2	1	1	2	2	1	2	3	1	1	1	1	2	1	1	1	2	1	1	1
1	0	0	0	0	0	0	0	0	0	0		1	2	5	5	7	7	5	6	6	7	6	6	7	6	2	1	1	1	1	1	1	1	1	1	1	2	1	1	1	1	1	1	1	1	1	1	2	1
1	0	0	0	0	1	0	0	1	0	0		1	2	4	1	5	3	1	4	2	4	1	2	4	1	3	1	2	2	3	3	2	1	2	2	3	4	2	2	3	3	1	2	3	2	2	3	2	3
1	1	0	0	0	0	0	0	1	0	0	1	1	1	4	7	6	4	6	6	6	6	7	7	4	6	2	1	2	2	3	1	1	1	1	2	2	3	2	3	2	2	3	1	1	1	1	1	1	1
1	1	1	1	0	0	1	0	1	0	1	5	3	5	3	5	4	5	2	1	1	4	1	3	4	4	2	2	2	2	2	3	3	3	4	4	4	4	4	4	3	3	2	3	2	4	4	4	4	4
1	0	0	1	1	0	0	0	0	0	0	1	1	2	1	1	1	2	5	3	7	3	7	5	5	5	1	1	1	1	1	1	1	1	1	1	2	2	1	1	1	1	1	1	1	1	1	1	1	1
1	0	0	1	1	0	0	0	0	0	0		0	0	4	6	6	7	7	7	7	3	7	7	7	7	2	2	2	2	2	2	1	2	3	1	2	3	2	2	2	2	3	1	1	2	1	1	2	2
1	0	0	0	0	0	0	0	0	0	0		0	0	6	7	7	7	7	6	6	7	6	5	5	5	2	1	1	1	1	1	1	1	2	3	1	2	1	1	1	1	2	1	1	1	3	1	1	1
1	1	1	1	1	0	1	0	0	0	1	8	5	7	7	7	2	1	7	7	7	1	7	7	3	7	2	3	2	3	3	3	4	4	4	4	4	4	4	4	4	4	1	4	2	3	4	4	4	2
1	0	0	0	0	0	0	0	1	0	0		0	1	4	5	5	4	4	6	5	4	5	5	6	5	2	1	1	1	1	1	1	2	1	1	1	1	1	1	1	1	1	1	1	1	1	1	1	1
1	0	0	0	0	0	0	0	0	0	0		0	2	7	7	7	7	7	7	7	7	7	7	7	7	1	1	1	1	1	1	1	1	1	1	1	1	1	1	1	1	1	1	1	1	1	1	1	1
1	0	0	0	0	0	0	0	0	0	0		0	2	2	5	2	1	6	4	3	1	1	6	2	1	3	3	3	3	2	4	3	4	4	3	3	4	4	3	2	4	4	3	2	3	4	3	4	3
1	0	0	0	0	0	0	0	0	0	0	1	0	0	4	4	4	4	4	4	4	4	4	4	4	4	1	1	1	1	2	1	1	2	1	1	2	1	1	1	1	1	1	1	1	1	1	1	1	1
0	0	0	0	0	0	0	0	0	0	0		0	0	4	3	4	3	2	2	1	5	1	5	5	2	2	3	3	1	2	3	2	2	1	1	2	4	3	3	2	2	1	1	2	2	1	1	2	1
1	1	0	1	0	0	0	1	0	0	0	3	1	2	1	3	4	3	3	4	4	3	4	3	3	3	2	1	1	1	2	1	1	2	2	1	1	2	2	1	1	1	2	1	2	1	1	1	1	1
1	1	0	0	1	0	1	1	1	0	1	8	6	7	7	7	6	5	5	7	6	5	7	6	7	6	2	2	2	2	3	4	4	2	3	4	4	4	4	4	4	4	2	4	3	4	4	3	4	4
1	1	0	0	1	0	0	0	0	0	1	3	2	4	2	1	3	3	2	5	5	1	7	6	1	7	3	3	3	1	2	2	1	2	2	2	2	4	4	2	2	2	4	2	2	4	4	1	3	3
1	1	0	1	0	1	0	0	1	0	1	5	5	6	5	5	4	3	5	5	4	2	5	4	3	4	1	1	1	2	1	1	1	1	1	1	1	2	2	1	1	1	1	1	1	2	1	1	1	2
1	0	0	0	0	0	0	0	0	0	0		0	2	4	4	6	6	5	4	4	4	4	5	4	4	3	3	3	2	2	3	1	1	1	1	1	2	2	2	2	3	1	1	1	2	2	1	1	1
1	0	0	0	0	0	0	0	1	0	0	3	2	3	6	5	5	4	6	6	5	4	6	6	4	6	2	2	2	1	1	1	1	1	1	1	1	1	1	1	1	1	1	1	1	1	1	1	1	1
1	0	0	1	0	0	1	0	1	0	1	6	0	7	3	2	4	1	2	3	2	1	2	1	3	5	2	3	2	2	3	2	1	2	1	3	2	4	3	4	1	2	3	1	1	2	1	1	2	2
1	0	0	0	0	0	0	0	0	0	0	3	1	3	2	1	2	2	1	2	1	1	3	2	7	4	3	3	2	1	2	1	1	2	1	1	2	3	2	2	3	2	2	1	1	3	4	1	1	2
1	0	0	0	0	0	0	1	1	0	0	1	3	1	3	1	3	1	1	1	1	2	1	2	2	1	3	2	3	2	1	1	2	2	1	1	3	3	2	2	2	2	1	2	1	2	2	1	2	1
1	0	0	0	0	0	0	0	0	0	0		1	1	6	6	6	6	6	6	6	6	6	6	6	6	1	1	1	1	1	1	1	1	1	1	1	1	1	1	1	1	1	1	1	1	1	1	1	1
1	0	0	0	0	0	0	0	0	0	1	5	0	4	6	6	6	4	5	5	6	4	5	5	5	5	2	2	2	2	2	1	2	3	1	2	3	3	2	3	2	2	2	1	1	1	1	2	1	1
1	1	0	1	0	0	0	0	1	0	0	1	1	2	4	4	7	6	5	6	5	6	6	4	6	6	1	1	1	2	2	1	1	2	1	1	2	1	1	1	1	1	1	1	1	1	1	1	2	1
1	1	0	1	0	1	0	0	0	0	0		3	4	5	4	4	4	5	4	4	5	4	4	5	4	2	2	2	1	1	1	1	1	1	1	1	2	1	1	1	1	2	1	1	1	1	1	1	1
1	1	0	0	0	0	0	0	1	0	0		1	3	6	7	6	4	6	6	7	4	7	6	6	7	2	1	1	1	2	1	1	1	1	1	1	2	1	1	1	2	1	1	1	1	2	1	1	1
1	0	0	0	0	1	0	1	1	0	0	2	1	3	1	1	2	2	1	1	1	1	1	1	1	2	3	2	2	2	1	3	4	2	3	2	3	3	4	3	4	4	2	1	2	4	2	4	2	4
1	0	0	0	0	0	0	0	1	0	0	1	0	0	5	6	6	5	6	6	6	5	5	6	5	5	2	1	1	2	2	2	1	2	2	2	2	3	2	2	2	2	2	1	1	1	1	2	2	1
0	0	0	0	0	0	0	0	0	0			0	0	7	7	7	7	7	4	1	6	4	7	6	1	2	2	1	1	1	1	1	3	1	1	1	3	3	1	1	1	1	1	1	1	1	1	1	1
0	0	0	0	0	0	0	0	0	0	0		1	2	7	7	7	7	7	7	7	7	7	7	7	7	1	1	1	1	1	1	1	1	1	1	1	1	1	1	1	1	1	1	1	1	1	1	1	1
1	0	0	0	0	0	0	0	0	0	0	1	1	1	6	7	7	6	7	7	7	7	7	7	6	7	1	1	1	2	1	1	1	2	2	2	1	2	1	1	2	1	1	1	1	1	1	1	2	1
1	0	0	0	0	0	0	0	1	0	0	3	1	2	4	4	1	1	1	1	1	1	1	4	1	2	3	2	2	1	1	1	1	2	1	1	1	4	2	2	2	2	1	2	2	1	3	1	3	4
1	0	0	0	0	0	0	0	1	0	0	2	0	2	7	7	4	3	7	7	7	4	7	7	4	7	2	2	2	2	3	2	2	2	3	1	2	2	1	1	1	2	2	1	1	1	2	3	2	1
1	0	0	0	0	0	0	0	0	0	0		2	4	4	4	4	4	4	4	4	4	4	4	4	4	1	1	1	1	1	1	1	1	1	1	1	1	1	1	1	1	1	1	1	1	1	1	1	1
1	1	0	0	1	0	1	0	0	0	0		0	2	3	3	6	4	3	7	7	4	7	5	5	6	1	1	1	1	2	1	1	2	1	1	2	1	1	1	1	1	2	1	1	1	1	1	1	1
1	1	1	1	0	1	1	1	1	1	1	7	3	5	6	6	3	2	5	4	3	1	3	6	2	4	2	2	2	2	2	2	2	3	2	1	1	3	2	2	2	1	3	3	2	2	2	2	3	3
1	0	0	0	0	0	0	0	0	0	0		0	0	6	6	5	5	2	6	3	3	5	2	5	5	3	3	3	3	1	2	1	1	1	1	3	3	4	4	4	4	3	4	4	4	2	3	4	4
1	0	0	0	0	0	0	0	1	0	0		0	0	3	3	5	4	6	5	3	2	4	4	4	4	2	3	2	2	2	1	2	1	1	1	2	4	2	3	3	2	2	2	1	3	4	1	3	1
1	0	0	1	0	0	0	0	0	0	0		0	0	7	6	7	7	7	7	6	7	7	7	7	7	2	1	1	1	3	1	1	2	4	3	2	1	1	2	1	1	1	1	1	1	1	2	1	1
0	0	0	0	0	0	0	0	0	0	0	0	0	0	7	7	7	4	5	6	5	4	5	6	7	6	2	2	1	1	2	1	1	1	1	1	1	2	1	1	1	1	1	1	1	1	1	1	2	1
0	0	0	0	0	0	0	0	0	0			3	3	7	7	6	6	7	7	7	6	7	7	5	6	1	1	2	1	1	4	1	1	4	1	4	4	4	3	4	3	1	3	4	2	3	1	3	2
1	1	0	0	0	0	0	0	1	1	0	3	2	3	7	7	2	2	7	6	7	1	7	6	2	7	1	1	1	1	2	2	2	1	1	2	1	1	3	1	1	1	2	1	1	2	4	1	2	3
1	1	1	1	1	0	0	1	1	0	0	3	1	1	4	6	4	4	5	6	4	2	6	6	3	6	2	2	2	3	2	2	2	3	2	1	2	3	3	3	2	2	2	2	1	2	3	2	2	2
1	0	0	0	0	0	0	0	0	0	0		0	4	6	7	6	4	7	7	7	6	2	7	6	7	2	2	2	2	1	1	1	3	1	1	1	2	1	1	1	1	1	1	1	1	1	1	1	1
1	1	0	1	0	0	0	0	1	0	0	2	1	6	7	7	7	7	7	6	6	7	7	7	7	6	2	1	1	1	2	1	1	1	1	1	1	2	1	1	2	1	1	1	1	1	2	1	1	2
1	0	0	0	0	0	1	0	0	0	0	3	0	2	4	4	4	3	4	4	4	3	3	4	3	4	1	2	1	1	1	1	1	2	1	1	1	1	1	1	1	1	1	1	1	1	1	1	1	1
1	1	0	1	0	0	1	0	0	0	0	3	2	3	5	6	7	5	7	6	5	6	7	7	5	6	2	2	2	2	3	1	2	3	1	1	2	3	3	2	1	1	2	1	1	1	2	1	1	1
1	0	0	0	0	0	0	0	1	0	0		0	0	2	2	6	5	2	4	5	3	3	2	5	2	3	3	2	2	1	2	1	2	1	1	2	3	4	3	2	2	3	3	2	4	4	2	3	3
1	1	0	0	0	0	1	0	1	0	0		4	6	5	6	6	5	4	4	3	5	5	5	5	4	2	2	2	2	2	1	2	1	2	2	2	4	2	3	2	2	2	2	1	1	3	3	1	1
1	0	0	0	0	0	0	0	1	0	0		0	2	7	7	5	4	7	7	7	4	7	7	4	7	1	1	1	1	1	1	1	1	1	1	1	1	1	1	1	1	1	1	1	1	1	1	1	1
1	0	0	0	0	0	0	0	0	0	0	2	0	1	5	6	5	5	6	6	6	5	6	6	5	6	1	1	1	1	1	1	1	3	1	1	2	2	1	1	1	1	1	1	1	1	1	1	1	1
1	1	1	0	1	0	1	0	1	0	0		2	4	7	7	3	2	7	7	7	1	7	7	1	7	3	3	3	1	2	3	2	2	4	3	4	4	2	3	4	4	3	3	3	3	3	3	4	3
1	0	0	0	0	0	0	0	1	0	0	2	0	0	5	5	7	7	6	2	3	7	5	4	7	5	1	1	1	1	2	1	1	1	2	1	1	2	1	1	1	1	1	1	1	2	1	1	2	1
1	0	0	0	0	0	0	0	1	0	0	2	0	1	6	6	7	5	6	7	6	5	7	6	6	7	2	2	2	2	1	3	2	1	3	2	3	3	2	4	3	2	4	3	2	2	2	1	2	1
1	0	0	0	0	0	0	0	0	0	0	0	0	0	3	3	3	3	3	3	3	3	3	3	3	3	1	1	1	1	1	1	1	1	1	1	2	2	1	1	1	1	1	1	1	1	1	1	2	1
1	0	0	0	0	1	0	0	1	0	0		1	3	5	4	5	3	4	6	5	4	5	5	6	7	2	2	2	2	2	2	1	2	1	1	2	3	2	3	3	2	2	3	2	1	1	1	3	1
1	0	1	0	1	0	0	1	1	0	0	3	1	1	4	3	6	6	5	5	5	5	4	5	5	5	2	3	3	1	2	1	1	3	1	2	2	3	2	3	2	2	1	1	2	1	1	1	1	1
1	1	0	0	0	0	0	1	1	0	0		1	2	3	2	6	5	3	5	4	3	3	5	6	3	3	2	2	2	2	3	2	4	1	1	3	4	4	3	4	3	2	3	2	4	3	1	2	4
1	0	0	0	0	0	0	0	0	0	0	0	0	2	5	7	6	6	7	6	5	5	7	5	6	7	1	2	1	1	2	1	1	1	1	1	2	3	1	1	1	1	1	1	1	1	2	1	1	1
1	1	0	0	1	0	0	0	0	0	0	2	1	1	6	6	6	6	5	7	6	7	7	6	6	6	1	1	1	1	1	1	1	1	1	1	1	2	1	1	1	1	2	1	1	1	1	1	1	1
1	0	0	1	0	0	0	0	1	0	1	3	0	0	2	3	3	2	3	4	3	3	4	4	4	4	2	2	2	1	2	1	2	3	2	2	3	4	4	2	2	2	2	2	1	2	2	4	4	2
1	0	0	0	0	0	0	0	1	0	1	6	0	3	3	2	5	5	3	5	3	6	3	3	5	5	1	2	2	2	1	2	3	4	3	4	3	4	4	3	3	3	2	4	4	3	2	3	4	3
1	0	0	0	0	0	0	0	0	0	0	4	2	3	4	4	4	4	4	4	4	4	4	4	4	4	1	1	1	1	1	1	1	1	1	1	1	3	1	1	1	1	1	1	1	1	1	1	1	1
1	0	0	1	0	1	0	0	1	0	0		0	1	7	7	6	5	7	7	7	2	7	7	4	7	2	1	1	2	1	2	2	3	1	2	2	4	2	1	2	1	4	2	2	1	1	2	1	1
1	1	0	0	1	1	0	0	1	0	1	8	2	3	6	7	5	5	4	5	4	4	4	5	4	4	2	2	1	1	1	1	1	2	3	1	3	3	4	3	3	3	3	3	1	4	1	1	3	2
1	0	1	0	1	1	0	1	1	0	0	3	0	1	7	6	7	7	6	4	4	6	6	7	7	7	2	1	1	2	2	1	2	1	1	3	3	2	1	2	1	2	4	1	1	1	1	2	1	1
1	0	0	1	0	0	0	0	1	0			0	0	5	4	6	6	5	5	5	4	4	5	5	5	2	2	2	1	2	2	1	1	1	1	2	3	1	1	2	1	1	1	1	1	1	1	1	1
1	0	0	0	0	0	1	0	0	0	0	3	2	2	6	7	6	5	6	6	7	6	6	6	7	7	1	2	1	2	2	1	1	2	1	1	2	3	2	1	1	1	2	1	1	1	2	1	1	1
1	0	0	0	0	0	1	1	1	0	0		1	1	4	2	6	5	2	6	6	2	5	2	4	6	3	3	3	2	2	1	2	3	2	3	3	3	2	4	3	4	3	2	2	3	1	3	4	2
1	0	0	0	0	0	0	0	1	0	0	3	1	3	6	6	7	6	7	7	7	7	6	6	6	6	1	1	1	1	1	1	1	1	1	1	2	2	1	1	1	1	1	1	1	1	1	1	1	1
1	0	1	0	0	0	0	1	1	0	0		1	2	5	6	4	4	3	5	4	3	4	3	3	4	2	3	3	2	1	1	1	3	1	1	2	3	2	1	2	2	2	1	2	1	2	1	2	1
1	1	0	0	0	0	0	0	0	0	0		2	3	4	6	6	5	6	6	6	6	6	6	5	6	2	1	1	1	2	1	1	1	1	1	1	1	2	1	2	1	4	1	1	1	1	1	1	1
1	1	1	1	1	1	1	0	1	1	1	24	7	7	3	5	6	4	6	5	6	2	5	6	5	6	1	2	2	2	3	3	4	4	4	2	4	4	4	3	3	3	1	2	4	2	4	4	4	2
1	0	0	0	0	0	0	0	1	0	1	5	2	2	1	7	7	7	1	3	1	1	1	1	5	1	1	2	2	2	1	1	1	1	1	1	1	3	3	3	1	1	3	1	1	1	2	1	1	1
1	0	0	0	0	0	0	0	0	0	1	2	2	2	4	3	3	2	3	2	2	3	2	2	2	3	2	2	2	1	1	1	1	1	2	1	1	1	1	1	1	1	1	1	1	1	2	1	1	1
0	0	0	0	0	0	0	0	0	0			0	0	5	3	3	3	3	4	4	3	4	5	4	3	1	2	2	1	2	1	1	2	1	2	2	3	2	1	1	2	1	1	2	1	1	1	1	2
1	0	0	0	0	0	0	0	1	0	0	3	3	4	6	7	6	6	4	7	7	6	7	6	6	7	2	2	2	2	2	1	1	2	2	1	3	3	3	3	2	2	2	3	2	3	3	2	3	3
1	1	0	0	0	0	1	0	0	0	1	6	1	5	3	5	6	5	4	4	4	2	7	3	6	4	2	3	2	1	1	1	2	2	1	2	2	2	2	3	1	1	1	1	1	1	3	2	2	1
1	1	0	1	0	0	0	0	1	0	1	6	2	4	6	5	5	5	5	5	5	5	5	5	5	5	1	1	1	4	2	1	4	1	1	1	2	2	1	1	1	1	1	1	1	1	2	1	1	1
0	0	0	0	0	0	0	0	0	0	0		0	0	4	4	3	3	3	3	4	3	4	3	3	4	2	2	2	1	1	1	1	1	1	1	1	2	1	1	1	1	1	1	1	1	1	1	3	1
1	0	0	0	0	0	0	0	1	0	0	2	1	2	4	4	5	5	6	5	4	5	5	5	6	5	3	3	3	2	1	2	3	2	1	1	2	3	3	2	3	2	1	2	3	2	4	2	3	4
1	0	0	0	0	0	0	0	0	0	0	2	1	2	3	3	3	3	3	3	3	2	3	2	2	3	2	1	3	1	2	2	2	1	1	1	2	1	1	1	2	1	1	1	1	1	2	2	2	1
1	1	1	0	0	0	0	0	1	1	0	3	1	2	1	1	1	1	1	2	2	1	3	2	1	1	3	2	1	4	2	2	3	4	2	1	3	3	2	4	4	3	4	2	2	3	3	3	3	3
1	0	0	1	0	0	1	0	0	0	1	5	2	4	7	7	7	7	6	5	5	6	6	5	6	7	2	2	2	1	2	1	1	2	1	1	1	4	2	1	1	2	1	1	1	1	2	2	1	1
1	1	0	0	1	0	0	0	1	0	1	5	1	2	7	7	7	7	7	6	5	7	6	7	7	5	1	2	1	1	1	1	1	1	1	1	1	1	1	1	1	1	1	1	1	1	1	1	1	1
1	0	0	0	0	1	1	0	0	0	0	2	0	1	2	2	1	1	2	4	4	1	5	5	1	5	2	2	2	3	3	2	1	3	3	1	2	2	2	2	2	2	2	2	1	2	2	2	1	2
1	0	0	0	0	0	0	0	1	0	0	2	0	0	5	4	7	5	5	6	6	6	6	6	6	6	2	1	2	2	1	2	3	3	4	4	3	3	2	3	3	2	2	2	2	2	1	4	4	2
1	0	0	0	0	0	0	0	1	0	0	1	0	0	5	5	6	6	6	6	6	5	5	6	5	5	1	1	1	2	2	1	1	2	2	2	2	3	2	1	2	1	1	1	1	1	2	1	1	1
1	0	0	0	0	0	0	0	0	0	0		1	2	5	5	5	5	5	5	5	5	5	5	5	5	1	1	1	1	1	1	1	2	1	1	1	1	1	1	2	1	1	1	1	1	2	2	1	1
1	0	0	0	0	0	1	0	1	0	1	5	3	4	4	5	6	5	5	5	4	5	5	5	6	6	2	2	1	1	2	1	1	2	1	2	2	4	4	1	1	1	1	1	1	1	2	1	1	1
1	0	0	0	0	1	0	0	1	1	0		3	5	7	7	5	4	5	6	6	3	7	7	3	7	3	2	2	1	2	1	1	2	2	2	2	3	2	1	2	1	2	1	2	1	2	2	2	1
1	0	0	0	0	0	0	0	1	0	0		0	0	4	4	4	4	4	4	4	4	2	4	3	3	3	2	3	1	1	3	1	3	3	3	3	3	3	3	3	3	3	3	2	4	2	2	3	3
1	0	0	0	0	0	0	0	1	0	0	2	1	3	4	6	6	5	6	6	5	6	7	7	5	7	2	1	1	1	2	1	1	1	2	1	2	1	1	2	1	1	1	1	1	1	1	2	1	1
1	1	0	0	0	0	0	0	0	0			0	1	2	3	4	3	4	5	6	4	5	5	5	5	2	2	2	1	1	1	1	1	1	1	1	1	1	1	1	1	1	1	1	1	1	1	1	1
1	0	0	0	0	0	0	0	0	0	0		0	0	3	3	6	5	4	4	4	5	4	3	5	4	2	2	2	1	1	1	1	2	2	1	1	3	2	2	1	2	1	1	1	1	2	1	1	2
1	1	0	0	0	0	0	0	1	0	0	3	1	3	3	3	5	3	3	4	3	4	3	5	5	4	2	1	2	1	2	1	2	1	1	1	2	2	3	1	1	1	3	1	1	1	1	1	1	1
0	0	0	0	0	0	0	0	0	0	0	1	1	1	5	6	6	5	4	4	5	5	5	5	6	5	2	2	1	1	1	1	1	2	1	1	1	3	1	1	1	1	1	1	1	1	2	1	1	1
1	0	0	0	0	1	0	0	1	1	0		2	2	7	1	7	7	7	7	7	7	7	7	7	7	1	1	1	1	1	1	1	1	1	1	1	1	1	1	1	1	1	1	1	1	1	1	1	1
1	0	0	0	0	0	0	0	0	0	0		1	1	5	5	5	5	5	5	5	5	5	5	5	5	2	2	2	2	2	1	1	1	2	1	1	1	1	1	1	1	1	1	1	1	1	1	1	1
1	0	0	1	0	0	0	0	0	0	0		0	1	4	4	4	4	4	4	4	4	4	4	4	4	1	1	1	1	1	1	1	1	1	1	1	1	1	1	1	1	1	1	1	1	1	1	1	1
1	1	0	1	1	0	0	0	1	0	1	5	1	2	3	3	3	3	3	3	3	3	3	3	3	5	2	2	2	2	3	1	3	3	2	3	3	3	3	1	2	1	1	1	4	4	4	1	2	4
1	0	0	0	0	0	0	0	0	0	0	1	0	1	3	3	6	6	2	5	3	7	4	3	6	2	2	3	2	1	2	1	1	3	2	3	3	3	2	2	1	2	1	1	1	1	3	2	4	1
1	0	0	1	0	1	0	0	1	0	0		0	1	4	7	5	3	4	7	4	3	6	6	4	6	2	2	2	1	1	3	2	2	2	1	3	3	3	3	2	2	1	2	2	2	1	1	2	2
1	0	0	1	0	0	0	0	1	0	0		0	0	7	7	7	7	7	7	7	7	7	7	7	7	1	2	2	2	3	1	1	1	1	1	2	2	1	1	1	1	3	1	2	1	2	1	1	1
1	0	0	0	0	0	0	0	0	0	1	5	0	2	7	7	7	7	7	7	7	7	7	7	7	7	1	1	1	1	1	1	1	1	1	3	2	2	2	2	2	2	2	1	1	1	1	1	4	1
1	1	0	0	1	0	1	0	1	0	0		0	0	5	5	6	6	5	5	5	5	6	5	7	6	2	2	2	2	2	1	2	2	2	1	3	2	1	2	2	1	2	1	2	1	3	2	1	1
1	0	0	0	0	0	0	0	1	0	0		0	1	6	5	5	5	5	5	4	4	5	5	5	4	2	2	1	1	2	1	1	1	1	1	2	2	1	2	2	1	1	1	1	1	1	1	1	1
1	1	0	1	0	0	1	0	1	0	1	2	1	1	6	6	6	6	5	6	6	5	6	5	6	5	2	2	2	2	2	2	2	3	2	1	2	4	2	1	2	1	2	1	1	1	1	1	2	1
1	0	0	0	0	0	0	0	0	0	0		0	0	7	6	6	6	6	6	4	4	4	4	3	5	1	1	2	2	2	1	1	1	1	2	2	3	2	2	2	2	3	1	1	1	2	1	2	1
1	0	0	0	0	1	0	0	1	0			1	3	1	3	6	1	3	6	2	1	6	3	4	6	2	1	1	1	2	2	2	3	1	2	3	4	1	2	1	2	2	2	2	1	4	2	3	1
1	0	0	0	0	0	0	0	1	0	0		0	1	5	6	7	7	5	6	5	6	5	5	7	6	2	1	1	1	2	1	1	2	1	1	3	1	1	1	1	1	1	1	1	1	1	1	1	1
0	0	0	0	0	0	0	0	0	0			0	0	6	6	6	6	6	6	6	6	6	6	6	6	1	1	1	1	1	1	1	1	1	1	1	1	1	1	1	2	1	1	1	1	1	1	2	1
1	0	0	0	0	0	0	1	1	0	0	1	1	1	4	2	4	3	3	4	2	2	4	4	3	3	2	2	2	2	1	2	2	2	1	2	2	2	2	2	2	2	1	2	2	1	1	1	2	2
1	1	0	0	0	0	0	0	0	0	1	0	0	0	6	4	5	5	5	5	5	3	4	5	4	6	2	2	1	2	3	3	3	3	2	1	3	4	2	3	2	2	3	2	3	2	3	2	2	1
1	0	0	0	1	1	0	1	1	0	0	2	0	1	3	4	4	4	4	4	3	3	4	3	4	5	1	1	1	1	3	1	1	3	2	4	1	1	2	1	1	1	3	1	1	2	1	1	2	1
1	0	0	0	0	0	0	0	1	0	0		0	0	4	3	6	6	4	4	4	3	4	5	5	4	2	2	2	1	1	1	1	1	2	1	2	2	2	2	2	1	2	1	1	1	2	1	2	1
1	0	0	0	0	0	0	0	0	0	0		1	2	5	5	5	5	5	5	4	5	5	5	5	5	2	2	2	1	1	1	1	1	1	1	1	1	1	1	1	1	1	1	1	1	1	1	1	1
1	0	0	0	0	0	0	0	0	0	0		1	1	5	5	5	5	5	5	5	5	5	5	5	5	1	1	1	2	2	2	2	2	2	2	2	2	2	2	2	2	2	2	2	2	2	2	2	2
0	0	0	0	0	0	0	0	0	0	0	0	0	0	6	5	7	7	6	5	3	7	4	5	7	4	1	1	1	1	1	1	1	1	1	1	1	1	1	1	1	1	1	1	1	1	1	1	1	1
1	0	0	0	0	0	0	0	1	0	0	1	2	1	3	3	3	2	3	3	3	2	3	4	4	4	3	3	2	1	2	1	1	2	2	1	2	3	1	2	2	2	1	1	2	1	2	1	1	1
1	1	1	1	1	0	1	0	1	0	1	3	1	2	7	7	7	7	7	7	7	5	7	6	6	7	3	3	3	4	3	2	2	4	2	2	1	4	2	4	3	3	3	4	2	2	4	4	4	2
0	0	0	0	0	0	0	0	0	0	0		0	0	7	7	7	7	7	7	6	7	6	6	7	6	1	1	1	2	1	1	1	1	1	1	2	2	1	1	1	1	2	1	1	1	2	1	1	1
1	0	0	0	0	1	0	0	1	0	0		0	1	4	4	3	3	3	5	4	3	5	4	2	5	2	2	1	2	2	2	1	2	2	1	3	3	2	2	2	1	2	1	1	1	1	2	2	1
1	0	0	0	0	0	0	0	0	0	0		0	0	1	1	4	3	4	3	2	1	4	4	4	3	3	3	3	1	2	3	2	2	2	1	4	4	4	4	3	4	4	2	3	4	2	2	3	4
1	0	0	0	0	0	0	0	0	0	0	2	0	1	7	7	6	6	6	6	6	6	6	6	6	6	1	1	1	1	1	1	1	2	1	1	1	3	2	1	1	1	2	1	1	1	1	1	1	1
1	0	0	0	0	0	0	0	1	0	0		0	0	4	4	6	6	5	5	5	5	5	5	5	5	1	2	2	2	1	1	2	1	1	1	2	2	1	2	2	1	2	1	2	1	1	1	2	1
1	0	0	0	0	0	0	0	0	0	0	1	1	1	3	3	3	3	3	3	3	3	2	2	3	2	2	2	2	2	4	2	2	2	1	1	4	1	1	1	1	1	4	1	1	1	3	1	1	2
1	0	0	0	0	0	0	0	1	0	0		0	1	6	6	6	6	6	6	6	6	6	6	6	6	1	1	1	2	2	1	1	1	2	1	3	3	2	1	1	1	1	1	1	1	1	1	2	2
1	0	0	0	0	0	0	0	1	0	1	6	4	5	7	7	7	7	7	7	7	7	7	7	6	7	1	1	1	1	1	1	1	1	1	1	1	1	1	1	1	1	1	1	1	1	1	1	1	1
1	0	0	0	0	0	0	0	0	0	0		0	0	6	6	6	6	6	6	6	6	6	6	6	6	2	2	1	2	3	1	1	1	1	1	1	2	1	1	1	1	1	1	1	1	1	1	1	1
1	0	0	0	0	0	0	1	0	0	0	1	0	1	6	6	6	5	5	5	5	4	6	6	4	5	2	2	2	2	1	1	1	2	2	1	2	3	1	2	1	2	3	2	1	1	1	1	2	1
1	0	0	0	0	0	0	0	0	1	1	2	1	4	5	7	6	5	6	7	7	4	6	7	5	6	2	1	1	2	1	1	2	1	1	1	1	2	1	2	1	1	1	1	1	1	2	1	2	1
1	0	0	1	0	0	0	0	0	0	0		1	1	1	5	3	3	2	2	2	3	4	3	3	3	2	2	2	2	2	2	2	3	2	3	3	3	4	3	3	3	2	3	3	3	2	1	3	3
1	0	0	1	0	0	1	0	1	0	1	4	1	1	2	2	3	2	2	3	2	2	2	3	3	2	2	2	2	1	3	2	1	1	3	2	3	3	3	3	3	3	3	3	3	3	3	2	2	3
1	0	0	0	0	0	0	0	0	0	0		0	0	7	7	6	7	7	7	7	6	7	7	7	7	2	2	1	2	1	1	1	1	1	1	1	2	1	2	2	1	1	1	1	1	1	1	1	1
1	0	0	0	0	0	0	0	0	0	1	6	3	4	6	6	6	6	6	6	6	6	6	6	6	6	1	1	1	1	1	1	1	3	1	1	2	2	1	1	1	1	1	1	1	1	1	1	1	1
0	0	0	0	0	0	0	1	0	0			1	2	4	4	4	4	4	4	4	4	4	4	4	4	2	2	2	1	1	2	2	2	1	2	4	1	2	2	2	2	2	2	2	2	2	2	3	1
1	0	0	0	0	0	0	0	0	0	0		0	1	5	5	6	6	6	6	5	4	7	5	5	6	1	1	1	1	1	1	1	1	1	1	1	1	1	2	2	1	1	1	1	1	1	1	2	1
1	0	0	0	0	0	0	0	1	0	0	1	1	2	3	2	6	7	7	6	4	4	4	4	4	4	2	1	1	1	1	1	1	1	2	1	1	1	2	1	1	1	1	1	1	1	1	1	1	1
1	0	0	0	1	0	1	0	0	0	1	8	3	7	6	7	3	3	6	5	4	1	5	6	3	4	2	2	2	2	1	2	3	2	3	2	2	4	2	2	3	1	2	1	1	4	1	1	3	2
1	0	0	0	0	0	0	0	0	0	0	1	0	0	6	7	6	6	5	6	5	5	6	6	5	7	2	1	1	2	2	2	1	2	2	1	2	3	3	1	3	2	1	1	1	2	2	1	1	1
1	0	0	1	0	1	0	0	1	0	0	8	0	0	2	2	3	3	3	3	2	2	2	3	1	4	3	2	2	3	2	1	1	3	1	1	2	1	4	2	2	1	1	1	1	1	2	1	1	4
1	0	0	0	0	0	0	0	0	0	0	3	2	3	4	4	5	4	4	4	5	5	4	3	5	4	2	2	2	2	2	1	2	2	1	1	2	1	1	1	1	1	1	1	2	1	1	1	1	2
1	1	1	1	1	1	1	0	1	0	1	6	1	3	4	5	5	5	3	6	5	4	6	3	5	4	2	2	1	2	2	1	1	4	1	1	3	2	3	2	2	1	2	1	1	1	2	1	1	1
1	0	0	0	0	0	0	0	0	0	0		0	4	6	6	5	5	5	6	6	4	5	5	5	5	1	2	1	2	1	2	2	2	1	1	1	2	2	1	1	1	1	1	1	1	1	1	1	1
1	1	0	0	0	0	1	0	1	0	0		2	3	6	6	5	5	6	6	6	5	6	6	5	6	2	2	1	1	1	1	1	2	1	2	1	2	2	1	1	1	1	1	1	1	1	2	2	1
1	1	1	1	1	0	0	1	1	0	1	3	3	3	4	6	6	6	3	5	4	4	6	6	4	6	2	2	2	1	1	1	1	3	1	1	3	4	2	1	2	1	2	1	1	1	3	2	1	1
1	0	0	0	0	0	0	0	0	0	0		1	1	2	6	6	6	6	6	6	6	6	6	6	6	1	1	1	1	1	1	1	1	1	1	1	1	1	1	1	1	1	1	1	1	1	1	1	1
1	0	0	0	0	0	0	0	1	0	0		1	2	4	6	4	4	4	6	5	4	6	6	4	5	2	1	2	2	2	1	1	3	2	4	2	3	2	2	2	2	2	2	2	1	1	1	2	3
1	1	0	1	0	0	1	0	0	1	1	7	2	6	1	1	7	4	1	2	1	1	1	1	7	1	2	2	2	4	1	1	1	2	1	1	1	4	4	4	1	1	1	1	1	2	2	1	1	1
1	1	1	1	0	1	0	1	1	0	1	5	1	2	4	5	6	5	4	5	4	5	7	6	5	5	2	1	1	1	3	2	1	2	2	1	2	2	2	2	2	2	2	2	2	2	2	2	2	2
1	0	0	0	0	1	1	0	0	0	1	5	1	2	6	5	6	6	6	6	6	6	6	6	6	6	1	2	2	1	2	2	1	2	2	1	1	3	2	2	1	2	2	1	2	2	1	1	1	2
1	0	0	0	0	0	0	0	0	0	0		0	0	7	7	7	7	7	7	7	7	7	7	7	7	2	2	2	2	1	1	1	2	2	1	1	2	1	1	1	1	1	1	1	1	1	1	1	1
1	0	0	0	0	0	0	1	1	0	0	1	1	1	5	5	6	6	5	6	6	6	6	5	6	5	1	1	1	1	2	1	1	2	1	1	1	3	2	2	3	2	1	1	1	2	3	1	3	2
1	0	0	0	0	0	0	0	1	1	1	5	5	7	7	7	6	4	7	3	5	2	5	7	7	7	1	2	2	1	1	1	4	1	1	1	4	4	1	4	3	2	1	2	1	3	1	4	1	1
1	0	0	0	0	0	0	0	1	0	0	2	1	2	6	6	6	6	6	6	6	6	6	6	6	6	2	2	2	1	1	1	1	2	1	1	1	2	1	1	1	1	1	1	1	1	1	1	1	1
1	1	0	1	0	0	0	0	0	0	1	6	3	4	4	4	6	6	6	6	6	6	6	6	5	6	1	2	1	1	2	1	1	1	1	1	2	2	2	1	1	1	1	1	1	1	2	1	1	2
1	0	0	0	0	0	0	0	1	0	0		0	3	5	5	6	6	6	6	6	6	6	6	6	6	2	1	1	1	1	1	1	1	1	1	1	2	1	2	1	1	2	1	1	1	2	1	2	1
1	1	0	0	0	0	1	0	0	0	1	5	1	2	4	5	6	6	4	5	5	5	5	5	5	5	1	1	1	1	1	1	1	2	1	1	1	1	1	1	1	1	1	1	1	1	1	1	1	1
1	0	0	0	0	0	0	1	1	0	1	5	1	2	3	3	4	4	3	4	4	3	4	3	3	4	2	2	2	3	3	2	3	3	3	2	3	4	4	3	3	2	2	2	2	3	2	3	1	2
0	0	0	0	0	0	0	0	0	0			1	2	2	6	7	7	7	4	4	6	3	5	6	4	1	1	1	2	2	1	1	2	2	2	2	2	2	2	2	1	2	1	1	1	2	2	2	1
1	1	0	1	0	0	0	0	0	1	1	5	2	3	4	5	4	5	4	5	5	5	5	4	4	4	2	2	2	1	1	1	1	1	1	1	2	2	1	2	1	1	1	1	1	1	1	1	1	1
1	0	0	0	1	0	0	0	1	0	0	0	0	2	7	7	7	5	7	7	7	5	7	7	6	6	2	2	1	2	1	1	1	1	1	1	3	2	2	2	1	2	1	1	2	1	1	1	1	1
1	0	0	0	0	0	0	1	1	1	0		0	2	5	5	5	5	5	5	5	5	5	5	5	5	2	2	2	1	1	2	1	1	1	1	1	1	1	1	1	1	1	1	1	1	1	1	1	1
0	0	0	0	0	0	0	0	0	0	0		0	0	5	5	4	2	4	6	6	2	6	7	1	7	3	3	3	2	1	2	2	1	3	2	4	4	1	2	2	2	3	2	1	1	4	4	4	1
0	0	0	0	0	0	0	0	0	0	0		0	0	4	5	5	5	5	6	4	5	6	6	6	6	1	2	2	2	2	1	1	2	1	1	2	1	1	3	2	3	3	3	1	1	1	1	1	1
1	1	0	0	0	0	0	0	1	0	0	3	3	3	5	6	5	5	6	6	6	4	6	6	6	6	1	1	1	1	2	1	1	1	1	2	1	2	2	2	2	1	1	1	1	1	1	3	2	2
1	0	0	0	0	0	0	0	1	0	0		0	1	7	7	4	3	7	6	6	3	5	7	3	5	1	2	1	3	1	1	1	1	1	2	2	1	1	2	1	1	1	2	1	1	1	3	1	1
1	0	0	0	0	1	0	1	1	0	0		2	2	4	4	5	5	5	5	5	4	4	4	4	4	2	2	2	2	1	2	1	3	1	1	2	3	3	2	2	1	2	2	2	2	2	1	1	1
1	0	0	1	0	0	1	0	1	0	1	5	1	2	4	4	4	4	4	4	4	4	4	4	4	4	2	2	2	2	2	2	1	1	3	1	2	2	2	2	2	2	3	2	2	2	3	1	1	2
1	1	1	1	1	1	1	0	1	0	0		1	1	5	5	4	4	5	5	5	4	5	5	4	5	2	2	2	1	2	1	1	4	1	1	2	2	3	2	1	1	1	1	2	1	1	1	1	3
1	0	0	0	0	0	0	0	0	0			0	1	3	3	3	3	1	1	2	1	1	1	1	1	2	1	2	3	1	3	2	2	1	2	3	1	3	3	2	2	3	4	2	3	2	4	3	2
1	0	0	1	0	0	0	0	0	0	0		0	2	4	6	5	5	5	6	6	5	6	6	6	5	2	2	2	1	1	2	1	1	1	1	1	4	2	1	1	1	2	1	1	2	1	1	1	2
1	1	0	0	1	0	0	1	1	1	0	2	1	1	6	6	7	6	6	6	6	6	6	6	6	6	2	2	2	2	2	1	1	3	1	1	2	3	2	2	2	2	2	2	2	2	2	1	1	1
1	0	0	0	0	0	0	0	1	0	0		2	4	3	2	2	2	2	1	1	1	2	1	2	1	3	3	3	1	1	2	1	2	1	1	2	4	3	1	2	2	1	1	2	3	1	1	1	4
1	0	0	0	0	0	0	0	0	0	0	2	1	1	6	7	6	5	6	7	7	5	7	6	5	6	2	2	2	1	1	1	1	2	1	1	1	1	2	2	1	1	1	1	1	1	2	1	1	1
1	0	0	1	0	0	0	1	1	0	1	6	3	5	6	6	6	5	7	6	5	7	6	7	6	7	1	1	1	4	3	1	1	4	2	2	4	4	3	3	2	1	2	1	4	1	1	2	1	1
1	0	0	0	0	1	0	0	1	0	0	1	0	2	5	5	4	4	6	5	4	4	4	6	4	5	1	1	2	2	2	2	1	2	3	2	4	3	4	3	3	2	2	2	3	3	2	1	3	3
1	0	0	0	0	0	0	0	0	0	0	3	0	3	4	5	5	5	5	5	4	4	5	4	4	5	2	2	2	3	3	1	1	2	2	2	2	3	1	1	2	2	1	2	2	1	2	1	3	1
0	0	0	0	0	0	0	0	0	0	0		1	2	5	5	7	6	5	5	5	7	5	7	7	5	2	2	2	1	2	1	1	2	1	1	2	1	1	1	2	1	1	1	1	1	1	1	1	1
1	0	0	0	0	0	0	0	0	0	0		1	1	7	7	6	4	7	7	7	2	7	7	4	7	2	2	1	1	1	1	1	1	1	1	1	1	1	1	1	1	1	1	1	1	1	1	1	1
1	0	0	0	0	0	0	0	1	0	1	8	3	5	7	7	7	7	7	7	7	7	7	7	7	7	2	1	1	1	2	1	1	1	1	1	1	1	1	1	1	1	1	1	1	1	1	1	1	1
1	1	1	1	1	1	0	0	1	0	0	4	2	2	5	5	4	4	5	5	5	5	5	5	4	5	2	1	1	1	2	1	1	1	2	1	2	3	2	2	2	2	2	1	1	1	2	1	1	2
1	0	0	0	0	0	0	0	1	0	0		0	0	5	5	5	5	5	3	4	5	4	5	5	4	2	2	1	1	1	1	1	1	1	1	1	1	1	1	1	1	1	1	1	1	1	1	1	1
1	0	0	0	0	0	1	0	1	0	0		2	1	6	6	6	5	5	5	6	5	6	6	5	5	2	2	1	1	3	2	1	2	2	1	2	2	1	1	2	1	1	1	1	1	2	3	1	1
1	1	0	1	0	0	1	0	1	0	0	4	1	2	1	1	2	1	1	1	1	2	1	1	1	1	2	2	3	1	2	2	1	3	2	1	4	4	4	2	2	3	4	2	4	3	3	2	2	4
0	0	0	0	0	0	0	0	0	0	0	0	0	0	2	3	6	6	4	5	5	6	5	4	6	5	1	1	1	1	1	1	1	1	1	2	2	3	3	3	2	1	2	1	1	2	1	1	1	1
0	0	0	0	0	0	0	0	0	0			0	0	7	7	7	7	7	7	6	7	6	7	7	7	2	2	2	1	1	1	1	1	1	1	1	2	1	3	1	1	1	1	1	1	1	1	1	1
0	0	0	0	0	0	0	0	0	0			0	0	6	5	6	6	6	6	6	5	5	5	6	5	1	1	1	1	2	1	1	1	1	1	2	2	1	1	1	1	2	1	1	1	1	1	1	1
1	1	0	0	0	1	0	0	1	0	0		7	0	5	7	4	4	4	7	7	4	7	7	5	6	2	1	2	2	2	1	1	3	2	1	3	3	1	3	3	1	1	1	2	2	3	4	3	1
0	0	0	0	0	0	0	0	0	0	1	5	1	3	5	6	5	5	6	6	6	5	6	6	5	6	1	1	1	1	1	1	1	1	1	1	3	2	2	1	3	2	3	1	1	1	2	1	1	1
0	0	0	0	0	0	0	0	0	0	0		0	0	1	1	1	1	1	1	1	1	1	1	1	1	3	3	3	3	4	3	4	4	4	4	4	4	3	4	4	4	4	4	3	4	4	4	4	4
1	0	0	0	0	0	0	0	0	0	0	2	1	2	7	6	7	7	7	7	7	7	7	7	7	7	1	1	1	2	1	1	1	2	1	1	2	2	1	1	1	1	1	1	1	1	1	1	1	1
1	1	1	0	1	0	0	0	0	0	1	5	3	4	4	3	3	4	5	5	4	4	5	5	4	4	1	1	2	2	1	2	1	2	1	2	2	1	2	1	1	1	2	1	2	1	1	1	1	1
1	0	0	1	1	1	1	0	1	0	0	3	1	2	5	7	6	5	6	6	5	5	5	6	6	6	2	2	2	1	2	1	1	1	1	1	3	2	3	1	1	1	1	1	1	1	1	1	1	1
1	0	0	0	0	0	0	0	0	0	0	3	1	1	5	4	6	4	4	5	5	3	6	5	4	5	2	2	2	2	1	1	1	2	1	1	1	3	2	2	1	1	2	2	2	1	1	2	2	1
1	0	0	1	0	1	0	0	1	0	0		0	0	2	2	5	5	2	3	2	3	2	3	3	2	2	2	2	1	3	2	1	2	1	1	2	3	1	2	3	2	2	2	2	1	1	2	1	1
0	0	0	0	0	0	0	0	0	0	0	2	0	0	5	5	5	3	5	5	2	2	4	4	4	4	1	1	2	1	1	2	1	1	1	2	1	3	2	3	3	2	3	2	2	2	2	2	2	2
1	0	0	0	0	0	0	0	0	0	0	2	0	1	6	5	5	5	5	5	4	4	5	5	5	5	1	1	1	1	1	1	1	1	1	1	1	1	1	1	1	1	1	1	1	1	1	1	1	1
1	1	0	1	0	0	1	1	1	0	1	12	7	7	3	5	3	3	4	4	3	3	3	6	3	3	2	1	2	1	1	1	1	3	2	1	2	3	3	2	2	2	3	2	2	2	3	1	2	1
1	0	0	0	1	1	0	0	0	0	0	2	0	1	3	3	4	5	3	5	5	3	6	4	6	5	2	2	2	1	2	1	1	2	1	1	3	2	2	1	1	1	2	1	1	1	2	2	1	2
1	0	0	0	1	0	0	0	1	0	1	2	2	2	5	5	6	6	5	6	6	6	6	6	6	6	2	2	2	2	2	1	1	3	2	2	2	3	1	3	2	2	1	1	1	1	2	2	2	1
1	0	0	0	0	0	0	0	0	0	0		0	1	5	5	4	4	5	5	5	4	5	5	4	5	1	2	1	1	2	1	1	1	1	1	2	2	1	1	1	1	1	1	1	1	1	1	1	1
1	0	0	0	0	0	0	0	0	0	0		0	0	4	6	5	4	4	5	5	5	6	5	5	6	2	2	1	1	3	1	1	2	1	1	2	2	1	2	2	1	1	1	1	1	1	1	1	1
1	0	0	0	0	0	0	0	0	0	0		1	0	6	6	6	6	7	6	7	6	7	7	6	7	1	2	1	2	2	2	1	1	1	1	3	2	1	2	2	2	3	2	1	1	1	1	1	1
1	0	0	0	0	0	0	0	1	0	0		0	2	6	6	6	6	6	6	6	6	6	6	6	6	2	2	2	1	2	1	1	2	1	1	2	3	1	1	1	1	1	1	1	1	1	1	1	1
0	0	0	0	0	0	0	0	0	0	0		0	0	6	6	7	7	6	7	6	6	7	7	7	7	1	1	1	1	1	1	1	1	1	1	2	2	1	1	1	1	1	1	1	1	1	1	1	1
1	0	0	0	0	0	0	0	0	0	0		0	2	5	5	5	5	5	5	6	6	6	6	6	6	1	1	1	1	1	1	1	1	1	1	1	1	1	1	1	1	1	1	1	1	1	1	1	1
1	0	0	0	0	0	0	0	0	0	0		0	0	4	5	5	4	4	6	6	5	6	6	5	6	1	1	1	1	2	2	1	1	1	1	3	3	2	1	2	2	2	1	1	1	2	1	1	1
1	0	0	0	0	0	0	0	0	0	0		0	0	6	6	6	5	6	6	6	5	6	6	5	6	2	2	2	1	2	1	1	2	1	1	2	3	2	2	2	2	2	2	1	1	1	1	2	1
1	0	0	0	0	1	0	0	1	0	1	6	2	3	5	7	6	4	6	6	6	4	6	6	3	5	2	1	2	2	2	2	1	2	1	1	2	2	2	2	2	2	2	2	2	2	2	1	1	2
1	0	0	1	1	1	1	1	1	1	0		0	0	4	7	1	1	7	5	3	1	7	7	1	3	2	2	2	3	1	2	2	4	4	2	4	4	3	3	3	3	4	4	4	4	4	2	3	3
1	0	0	0	0	0	0	0	1	0	0		1	2	5	5	4	3	5	5	6	2	6	6	4	6	3	1	2	2	1	3	1	3	1	4	2	3	2	2	4	2	3	2	3	1	2	2	1	1
1	0	0	0	0	0	0	0	0	0	0	3	1	1	4	4	4	4	4	4	4	4	4	4	4	4	2	2	2	2	2	2	2	2	2	2	2	2	2	2	2	2	2	2	2	2	2	2	2	2
1	1	0	1	0	0	0	0	0	0	0		3	5	6	6	7	7	6	6	6	6	7	7	6	5	2	2	2	1	2	2	3	2	3	3	2	3	1	2	2	2	3	2	1	1	3	3	3	1
1	0	0	0	1	0	0	1	1	0	0	2	2	3	7	6	4	3	5	5	6	4	6	6	4	6	2	3	2	1	1	2	1	2	3	1	4	4	4	4	4	3	4	1	1	2	4	4	2	1
1	0	0	0	0	0	0	0	1	0	0		0	0	7	7	7	7	7	7	7	7	7	7	7	7	1	1	1	1	1	1	1	1	1	1	2	1	1	1	1	1	1	1	1	1	1	1	1	1
0	0	0	0	0	0	0	0	0	0	0		0	2	4	4	4	4	4	4	4	4	4	4	4	4	2	2	2	2	2	2	2	2	2	2	2	2	2	2	2	2	2	2	2	2	2	2	2	2
1	1	0	0	0	1	0	0	0	0	0		0	0	4	4	4	4	4	4	4	4	4	4	4	4	2	2	2	2	2	2	2	2	2	2	2	2	2	2	2	2	2	2	2	2	2	2	2	2
1	0	0	0	0	0	0	0	0	0	0	2	1	0	4	4	5	3	4	6	4	2	5	4	4	2	2	2	1	3	3	2	2	2	1	2	3	3	1	2	3	1	1	2	2	1	4	3	2	1
1	0	0	0	1	1	1	0	1	0	0	2	0	2	6	5	6	6	5	6	4	5	5	6	7	6	1	1	1	2	2	1	2	3	1	1	2	3	1	2	3	1	2	2	1	1	3	1	2	1
1	0	0	0	1	0	0	0	0	0	0		1	2	5	5	4	4	5	5	5	5	5	5	4	5	2	2	2	2	2	2	1	3	2	1	1	3	2	1	2	1	2	1	1	1	2	1	1	1
1	0	0	0	0	0	0	0	1	0	0	3	0	2	4	4	6	4	4	4	3	6	4	4	6	4	1	2	1	1	2	1	2	2	1	1	2	2	1	2	1	2	1	1	1	1	1	1	1	1
1	0	0	0	0	0	0	0	0	0	0		0	0	5	5	6	4	5	5	4	3	4	4	4	4	2	2	2	1	1	2	1	2	1	1	1	1	3	1	1	1	1	1	1	1	1	1	1	1
1	1	0	0	0	0	0	0	1	0	1	5	1	3	4	5	5	4	5	5	5	5	6	5	4	6	2	2	2	2	1	1	1	2	1	1	2	3	2	2	1	1	2	1	1	1	2	1	1	1
1	0	0	0	0	0	0	0	1	0	0		0	0	4	4	2	2	3	4	4	2	4	4	2	4	2	2	1	2	2	1	1	3	1	1	3	2	1	1	3	1	1	1	1	1	3	1	1	1
1	1	0	1	0	0	0	0	0	0	1	6	1	4	5	5	5	5	5	5	5	5	5	5	5	5	1	1	1	1	3	1	1	1	1	1	1	1	1	1	1	1	2	1	1	1	2	1	1	1
1	1	0	1	1	0	0	1	1	0	1	6	0	0	6	5	5	5	5	6	6	6	6	6	6	6	2	2	1	2	3	1	1	1	3	2	2	4	1	4	1	1	1	1	1	1	1	1	1	1
1	0	0	1	0	0	0	0	1	0	1	8	3	7	3	2	2	2	3	2	1	1	1	1	1	2	2	2	3	3	4	3	3	3	2	3	4	4	3	4	4	3	2	4	3	2	3	4	4	3
0	0	0	0	0	0	0	0	0	0	0		2	2	4	4	4	4	4	4	4	4	4	4	4	4	2	2	2	1	1	1	1	1	1	1	1	1	1	1	1	1	1	1	1	1	1	1	1	1
1	0	0	0	0	0	0	0	1	0	1	6	0	1	3	5	4	3	5	5	5	5	5	5	4	4	2	2	2	3	3	3	1	3	2	1	3	4	3	2	3	2	3	3	2	3	2	3	2	2
0	0	0	0	0	0	0	0	0	0	0		0	0	5	5	6	5	6	5	5	4	4	5	4	5	2	2	1	2	1	1	1	1	1	2	2	1	2	2	2	2	2	2	1	1	2	1	1	1
1	0	0	0	0	0	0	0	1	0	0	2	1	2	5	5	6	6	5	6	6	6	6	5	6	6	1	1	1	1	1	1	1	1	1	1	1	1	2	1	1	1	2	1	1	1	1	1	1	1
0	0	0	0	0	0	0	0	0	0	1	1	2	2	4	4	4	4	4	4	4	4	4	4	4	4	2	2	2	3	3	2	2	2	2	2	2	2	2	2	2	2	2	2	2	2	2	2	2	2
1	0	1	0	0	1	0	0	1	0	1	5	0	0	4	4	4	4	4	4	3	4	4	4	3	5	2	2	2	3	3	1	2	3	3	3	3	1	3	2	2	2	1	2	1	1	3	1	1	1
1	1	0	0	0	0	0	0	0	0	1	12	5	5	7	7	7	7	7	7	7	7	7	7	7	7	2	2	2	1	1	1	1	1	1	1	1	1	1	1	1	1	1	1	1	1	1	1	1	1
1	0	0	1	0	0	0	0	1	0	0	3	1	2	4	5	4	4	4	6	6	5	6	5	4	5	2	2	2	1	1	1	1	3	2	1	3	3	2	2	2	2	2	2	1	1	1	1	2	1
1	0	0	0	1	0	1	0	1	0	1	20	0	0	2	4	5	5	2	5	5	2	6	2	5	5	2	2	2	1	2	1	1	4	1	1	3	4	1	2	2	1	1	1	2	1	1	1	1	1
1	0	0	0	0	0	0	0	0	0	0		0	0	4	4	4	4	4	4	4	4	4	4	4	4	2	2	2	1	1	1	1	1	1	1	1	1	1	1	1	1	1	1	1	1	1	1	1	1
1	0	0	1	0	0	0	0	0	0	0		0	0	7	6	6	6	7	7	7	7	7	7	6	7	1	1	1	1	1	1	1	2	1	1	1	2	1	1	1	1	1	1	1	1	1	1	1	1
1	1	0	0	0	0	0	0	1	0	1	10	2	5	6	6	7	6	6	5	5	6	6	6	6	6	1	2	2	1	1	1	1	2	1	1	2	2	1	1	1	1	1	1	1	1	1	1	1	1
1	0	0	0	0	0	0	0	0	0	0		1	2	3	3	3	3	3	3	3	3	3	3	3	3	2	2	2	1	1	1	1	2	1	1	1	1	1	1	1	1	1	1	1	1	1	2	1	1
1	0	0	0	0	0	0	0	0	0	0		2	2	5	5	4	4	5	5	4	4	4	5	4	5	2	2	1	2	2	2	1	2	1	1	2	2	2	2	1	1	2	1	1	1	1	1	1	1
1	0	0	0	0	0	0	0	1	0	0		0	0	6	7	6	6	4	5	3	6	5	6	5	5	2	2	1	3	2	1	1	2	1	1	2	3	1	3	4	2	2	2	2	1	3	1	2	1
1	0	0	0	1	1	0	0	1	0	0		1	2	7	7	7	7	7	5	5	7	6	7	7	5	2	2	2	1	2	1	1	1	2	1	3	1	1	2	2	1	2	1	1	1	1	1	1	1
1	0	0	0	0	0	0	0	0	0	0	1	0	0	4	4	6	5	5	5	5	5	5	5	5	5	2	2	2	2	2	2	1	2	2	1	3	2	2	2	2	2	3	2	2	2	2	2	2	1
1	0	0	0	1	0	1	1	1	0	0	1	0	1	3	3	6	6	2	4	3	6	2	5	6	3	2	2	2	1	1	3	1	3	1	2	3	4	2	3	2	2	2	1	2	1	2	2	1	1
1	0	0	0	0	0	0	0	0	0	0	1	0	1	7	7	6	6	7	6	6	6	6	6	6	6	2	2	1	2	1	1	1	2	2	2	2	2	1	2	2	1	1	1	1	1	2	1	1	1
1	0	0	0	0	0	0	0	0	0	0		0	0	6	7	7	2	5	4	6	4	7	6	2	7	1	2	1	1	2	1	3	1	4	2	3	2	3	4	3	2	2	2	1	1	2	1	4	1
1	0	0	0	0	0	0	0	1	0	0		1	2	6	6	6	5	5	5	5	5	5	5	5	5	2	2	2	1	1	1	1	2	2	1	2	2	1	1	2	1	2	1	1	1	2	2	2	1
1	0	0	0	0	0	0	0	1	0	0		1	2	6	6	5	5	6	6	6	6	6	6	6	6	2	2	2	1	1	1	1	1	1	1	1	2	2	1	2	1	2	1	1	1	2	1	2	1
1	0	0	0	0	0	0	0	0	0	0		0	0	6	6	6	6	6	6	6	6	6	6	6	6	1	2	2	2	3	2	2	2	3	1	3	3	2	3	2	2	2	2	2	1	2	3	3	2
1	1	0	0	0	0	1	0	0	0	1	7	0	2	7	7	6	7	7	7	7	7	7	7	6	6	2	2	2	2	2	2	2	2	3	1	3	3	2	2	2	2	4	2	2	2	1	2	2	1
1	0	0	0	0	0	0	0	0	0	0		0	1	3	3	5	4	3	5	4	4	4	4	4	4	1	2	2	1	2	2	2	2	2	3	3	3	4	3	3	3	3	3	3	3	2	3	3	4
1	0	0	0	0	0	0	0	1	0	0	3	2	3	7	7	7	7	7	7	7	7	7	7	7	7	2	1	2	2	1	1	1	1	1	1	2	3	1	2	2	1	1	1	1	1	1	1	1	1
1	0	0	0	0	0	0	0	0	0	0		1	2	6	6	7	7	6	7	6	6	6	6	6	6	1	1	1	1	1	1	1	1	1	2	1	1	1	1	1	1	2	1	1	1	1	1	1	1
1	0	0	0	0	0	0	0	1	0	0	2	1	2	6	6	7	7	6	7	7	6	6	6	6	5	1	1	2	1	1	1	1	3	1	1	1	2	1	1	1	1	2	1	1	1	2	1	1	1
0	0	0	0	0	0	0	0	0	0	0	0	0	0	6	5	5	5	6	6	6	5	6	6	4	6	2	2	1	1	2	1	1	1	2	1	1	2	1	1	1	1	1	1	1	1	2	1	1	1
1	0	0	0	0	0	0	0	1	0	0		0	1	6	7	1	1	7	7	7	1	6	7	1	6	2	2	2	2	2	2	3	2	1	2	4	1	4	3	3	3	2	1	3	3	3	4	3	3
1	0	0	0	0	0	1	0	1	0	0		1	1	3	3	5	4	2	4	3	3	2	5	5	4	3	3	3	1	3	1	1	2	1	1	4	4	3	4	4	3	2	2	2	3	3	2	3	2
0	0	0	0	0	0	0	0	0	0	0	1	0	0	5	5	5	5	5	5	5	5	5	5	5	5	2	2	2	1	1	1	1	1	1	1	1	1	1	1	1	1	1	2	2	2	2	2	2	2
0	0	0	0	0	0	0	0	0	0	0		0	0	6	7	6	7	7	5	5	6	6	6	5	4	2	2	2	1	1	1	2	3	2	2	2	3	2	2	2	2	2	2	2	2	3	2	2	2
1	0	0	0	0	0	0	0	1	0	0		3	3	4	4	7	5	4	4	4	6	4	7	7	5	1	1	1	1	1	1	1	2	1	1	1	1	1	2	1	1	2	1	1	1	1	1	1	1
1	1	1	0	0	0	0	0	1	0	0	1	2	4	3	4	5	4	3	5	3	4	3	3	5	4	2	2	3	1	1	1	1	3	1	2	2	2	2	2	1	1	1	1	1	1	2	1	2	1
1	0	1	0	0	0	0	0	1	0	0		0	2	6	6	6	6	6	6	6	6	6	6	6	6	2	1	1	2	2	1	1	3	1	1	1	3	2	1	1	1	2	1	1	1	1	1	1	1
0	0	0	0	0	0	0	0	0	0	0		0	0	7	7	7	6	7	6	6	5	6	7	7	6	2	2	1	2	1	1	1	2	1	1	2	2	1	3	3	2	3	2	1	1	3	1	1	1
0	0	0	0	0	0	0	0	0	0	0		0	0	7	7	7	7	7	7	7	7	7	7	7	7	1	1	1	1	1	1	1	3	1	1	1	1	1	1	1	1	1	1	1	1	1	1	1	1
0	0	0	0	0	0	0	0	0	0	0		0	0	5	5	6	6	6	6	5	6	6	6	6	6	2	2	2	1	2	2	2	2	2	1	3	2	1	1	2	1	2	1	2	1	1	1	1	1
1	1	1	1	1	0	1	0	1	1	1	5	3	4	3	3	4	4	3	4	4	1	3	4	4	4	3	3	2	1	3	1	1	2	1	2	2	3	1	2	1	3	2	1	1	1	3	1	2	1
1	1	0	0	1	0	0	0	1	0	0		0	4	5	6	4	3	5	4	5	2	6	6	2	5	3	3	3	1	2	2	1	1	1	2	2	3	3	3	4	4	2	3	3	1	1	1	1	2
1	0	0	0	0	0	0	0	1	0	0		1	1	4	3	4	3	3	3	3	3	3	3	3	3	3	3	2	1	2	2	1	1	1	1	2	1	3	2	1	3	1	1	1	1	2	1	1	3
0	0	0	1	0	0	0	0	0	0	0		0	0	7	7	7	7	7	7	7	7	1	7	2	7	1	1	3	3	4	3	1	4	2	4	4	4	3	4	4	4	4	4	1	1	2	3	3	4
1	0	0	0	0	0	0	0	1	0	1	8	3	0	7	7	2	1	7	6	6	1	7	7	1	7	3	2	2	1	3	2	2	1	2	3	3	1	2	4	2	2	3	3	1	3	1	2	2	2
1	1	0	0	0	0	0	0	1	0	1	5	2	5	4	5	5	4	5	5	5	4	5	4	4	4	2	2	3	2	2	1	2	3	2	1	3	4	2	4	3	2	2	4	1	2	1	1	2	1
1	1	1	1	1	1	0	0	0	1	1	10	2	2	4	4	4	4	4	4	4	4	4	4	4	4	2	2	2	3	3	2	2	2	3	2	2	2	1	1	1	2	1	2	1	1	1	1	1	1
1	0	0	0	0	0	0	0	0	0	0		0	0	6	6	6	6	6	6	5	7	7	5	7	7	1	2	1	1	1	1	1	1	1	1	2	3	1	1	1	1	3	1	1	1	2	1	1	1
1	1	1	1	0	1	0	0	1	0	1	4	1	4	4	6	4	6	4	5	5	5	6	4	6	4	2	2	3	3	3	2	2	3	3	1	3	4	2	2	3	3	2	2	3	2	2	1	1	1
1	1	0	1	0	0	0	0	0	0	0		0	4	5	6	5	4	4	5	5	5	6	4	5	5	2	2	2	2	3	2	3	3	2	4	3	4	3	3	3	3	3	3	4	2	3	2	3	2
1	1	0	0	0	1	1	0	1	0	0	3	2	3	4	3	4	4	2	2	2	4	3	3	4	3	2	2	3	2	1	3	3	3	2	2	2	2	2	2	2	2	2	2	2	2	2	2	2	2
1	1	1	1	1	0	0	0	1	0	0		2	3	3	3	5	3	5	5	5	5	5	5	5	5	3	3	3	3	1	3	2	3	2	2	3	3	3	3	3	3	2	2	3	2	2	2	2	2
1	0	0	0	0	0	0	0	1	0	0		1	3	6	6	5	5	5	6	6	2	6	6	4	5	2	3	2	2	2	1	3	2	3	1	2	2	2	3	3	3	2	3	1	1	3	2	3	1
0	0	0	0	0	0	0	0	0	0	0		0	0	6	6	6	6	6	6	6	5	6	6	6	6	1	1	2	1	1	2	1	2	1	1	2	2	1	1	1	2	1	1	2	1	1	1	2	1
1	0	0	0	0	0	0	0	0	0	0	1	2	2	4	4	4	4	4	4	4	4	4	4	4	4	1	1	1	1	1	1	1	2	3	2	3	4	2	2	1	3	2	3	2	2	3	2	2	2
1	1	1	0	0	1	1	0	1	0	1	10	2	7	7	7	7	7	7	7	7	7	7	7	7	7	2	1	2	1	2	2	1	1	2	1	2	3	2	3	1	3	4	2	1	1	3	1	1	1
1	1	0	0	0	1	0	0	1	0	1	5	1	2	5	4	4	4	4	5	4	3	3	3	3	3	2	2	2	1	3	3	3	3	2	3	3	3	3	3	3	3	2	2	3	3	2	3	3	3
1	0	0	0	0	0	0	0	0	0	0		0	1	4	4	5	4	4	5	4	3	5	5	4	5	2	2	2	3	3	3	2	4	2	2	2	2	3	2	2	2	1	2	2	2	2	2	2	2
1	0	0	0	0	0	0	0	1	0	1	6	0	1	7	7	6	4	7	7	6	5	7	6	5	7	2	2	1	4	3	1	1	4	2	1	3	2	3	4	4	2	1	2	1	1	1	2	1	1
1	0	0	0	0	0	0	0	0	0	0		0	0	6	6	6	6	6	6	6	6	6	6	6	6	2	2	1	2	2	2	1	4	2	2	4	3	2	2	2	2	1	1	3	2	2	3	2	2
1	0	0	0	0	0	0	0	1	0	0	1	0	1	5	5	6	6	6	6	6	5	5	5	5	5	2	2	2	1	2	1	1	2	1	2	2	2	1	1	2	1	1	1	1	1	1	1	2	1
1	0	0	0	0	0	0	0	0	0	0	1	0	3	7	7	6	5	7	7	7	5	7	7	5	7	2	1	1	2	3	1	1	3	1	1	3	1	1	2	2	2	2	1	1	1	2	2	1	2
1	1	1	0	0	1	0	0	1	0	1	10	4	7	5	6	7	7	6	5	5	7	5	6	6	5	2	2	2	3	2	2	1	4	3	2	3	4	4	2	3	2	1	2	3	4	4	2	2	4
1	0	0	0	0	0	0	1	0	0	0	2	0	0	4	3	4	3	3	4	4	2	3	3	3	4	2	2	2	1	2	1	1	2	1	1	3	2	2	1	1	1	2	1	1	1	1	2	1	1
1	0	0	1	0	1	0	0	1	0	0		0	0	7	7	7	7	7	7	7	7	7	7	7	7	2	2	1	1	1	2	2	1	2	2	2	3	4	4	3	3	4	3	1	1	3	1	3	1
0	0	0	0	0	0	0	0	0	0	0		0	0	5	7	4	4	6	7	6	3	7	7	3	6	2	1	1	3	1	2	1	4	2	1	1	1	1	1	1	2	1	1	2	1	1	1	1	3
1	0	0	0	0	0	0	0	0	0	0	1	0	0	5	5	4	4	5	5	5	4	5	5	4	5	2	2	2	2	2	2	2	2	2	2	2	2	2	2	2	2	2	2	2	2	2	2	2	2
1	0	0	0	0	0	0	1	1	0	1	3	2	3	6	7	7	7	7	5	5	7	4	6	6	5	2	2	2	1	1	1	1	3	2	2	3	2	1	2	2	2	2	1	1	1	2	1	2	1
1	0	0	0	0	1	0	0	1	0	0	1	0	1	5	5	4	4	5	5	5	4	5	5	5	5	2	2	1	2	2	1	1	3	2	2	2	2	2	2	2	2	2	2	1	1	1	1	1	1
1	0	0	0	0	0	0	0	1	0	0		1	1	5	5	5	4	5	5	5	4	5	5	5	5	2	2	2	1	1	1	3	3	2	2	3	3	3	3	3	3	1	3	1	1	1	3	1	2
0	0	0	0	0	0	0	0	0	0	0		0	7	4	7	7	7	7	6	6	7	6	7	7	6	1	1	1	2	2	3	3	4	2	2	4	3	3	3	2	2	1	2	2	2	2	2	2	2
1	1	0	1	0	1	0	1	1	0	0		0	2	4	4	4	3	3	4	4	3	4	3	3	3	2	2	2	3	1	3	1	3	3	1	3	2	2	3	3	3	1	1	3	2	2	1	2	2
0	0	0	0	0	0	0	0	0	0	1	5	1	2	3	3	3	3	3	3	3	3	3	3	3	3	2	2	2	2	2	2	2	2	2	2	2	2	2	2	2	2	2	2	2	2	2	2	2	2
1	1	0	1	1	1	0	1	1	0	0	1	0	0	6	6	6	5	6	6	6	6	6	6	6	6	2	2	2	1	4	1	2	3	2	1	4	3	3	3	3	2	2	2	2	1	1	1	1	1
1	0	0	0	1	0	0	0	1	0	0	2	0	3	4	4	4	5	5	4	4	5	4	4	5	4	2	2	2	2	2	1	2	2	2	2	1	3	1	2	1	1	2	1	1	2	1	1	2	1
1	0	0	0	1	1	0	1	1	0	0		1	2	5	6	6	6	6	6	6	5	6	6	6	6	2	2	2	1	1	1	2	3	1	1	2	1	1	3	2	1	2	3	1	1	3	2	1	2
1	0	0	0	0	0	0	0	1	0	0		0	0	5	7	4	3	6	7	5	6	7	7	4	7	2	2	2	2	4	1	2	1	1	1	2	2	1	3	4	3	2	4	1	1	3	4	2	2
1	0	0	0	0	0	0	0	1	0	0		1	3	5	5	6	5	6	6	4	5	5	6	5	5	2	2	2	2	2	2	2	3	2	2	4	2	3	4	3	3	2	3	2	1	2	3	2	1
1	0	0	0	0	0	0	0	0	1	0		0	0	5	6	7	7	7	6	6	7	7	7	7	6	1	1	1	1	1	1	1	2	1	1	2	3	1	1	1	1	1	1	1	1	1	1	2	1
1	0	1	0	1	0	1	0	0	0	1	5	1	0	3	5	3	2	4	5	5	3	5	5	4	4	1	1	2	1	2	2	2	3	1	2	4	2	3	2	1	3	1	1	4	1	1	3	1	3
1	0	0	0	0	0	0	1	1	0	1	5	2	4	4	3	5	4	3	4	3	4	2	3	5	3	3	3	3	2	2	2	2	2	2	2	2	2	2	2	2	2	2	2	2	1	3	2	2	1
1	1	0	0	0	0	0	0	0	0	0		0	2	5	7	5	4	7	6	6	6	6	7	6	7	2	2	2	1	3	1	1	3	1	1	1	1	3	1	1	1	1	1	1	1	2	2	1	1
1	0	0	0	0	0	0	0	1	0	1	5	0	0	5	5	5	4	5	6	6	4	6	6	4	6	2	2	2	2	1	2	2	3	2	2	3	3	2	2	2	3	2	2	1	1	1	1	2	1
1	0	0	0	0	0	0	0	1	0	0	3	1	2	5	3	7	7	3	6	6	5	5	3	7	5	1	1	2	1	3	1	1	3	2	2	4	2	1	1	2	1	1	1	2	1	1	1	1	1
1	0	0	0	0	0	0	0	0	0	0		0	0	4	3	4	4	4	4	4	6	5	4	7	4	1	1	1	1	1	1	1	2	2	1	2	2	1	1	1	1	2	1	1	1	1	1	1	1
1	0	0	0	0	0	0	0	0	0	0		0	0	4	5	7	7	4	5	3	5	6	4	7	5	2	2	2	1	2	1	1	2	1	2	2	2	2	2	2	1	1	1	2	1	1	1	1	1
1	0	0	0	0	0	0	0	0	0	1	5	1	2	5	5	5	5	5	5	5	5	5	5	5	5	2	1	1	1	1	1	1	1	1	1	1	1	1	1	1	1	1	1	1	1	1	1	1	1
1	0	0	1	0	0	0	0	0	0	0		0	2	6	7	7	7	6	5	3	6	7	7	6	6	2	1	1	3	4	2	1	3	3	2	2	1	1	1	1	1	1	1	1	1	1	1	2	1
1	0	0	0	0	0	1	0	0	0	0		2	3	7	4	7	7	7	7	7	5	6	7	7	5	2	2	1	1	1	1	1	1	1	1	1	1	1	1	1	1	1	1	1	1	1	1	1	1
1	1	1	1	0	0	0	1	0	0	0		0	1	7	7	7	4	7	6	5	6	7	7	7	6	2	2	2	4	1	1	1	4	1	1	3	4	1	2	4	3	2	4	4	2	4	1	4	1
0	0	0	0	0	0	0	0	0	1	0	2	0	3	7	6	7	7	7	6	1	1	7	7	5	7	2	2	2	1	1	1	1	1	4	3	1	1	1	1	1	1	1	1	1	1	1	1	1	1
1	1	1	1	0	0	0	1	0	1	0		0	0	5	6	5	4	7	7	6	4	6	7	3	6	2	2	2	3	3	4	4	4	3	1	3	2	3	3	4	2	4	3	4	4	3	1	3	4
1	0	0	1	0	0	0	0	0	0	0		1	2	1	7	1	1	7	7	1	1	7	7	1	7	2	3	1	1	1	4	1	4	1	1	1	1	1	4	1	1	1	4	1	4	1	1	1	4
1	1	0	1	0	1	0	1	0	1	0		1	2	7	4	3	1	4	2	1	7	1	7	4	4	2	2	2	2	2	2	3	2	1	2	1	2	2	2	4	3	2	1	2	3	4	3	2	1
0	0	0	0	0	0	0	0	0	0	0	1	0	0	1	5	4	4	3	1	6	2	4	6	7	4	1	1	1	1	1	1	1	1	1	1	1	1	1	1	1	1	1	1	1	1	1	1	1	1
1	0	0	1	0	0	1	0	1	0	0	1	1	0	7	6	7	7	7	7	6	6	5	7	6	4	2	2	2	1	2	1	1	3	2	2	3	3	1	2	1	2	2	2	1	1	4	1	2	1
1	0	0	1	1	1	1	0	1	0	0	3	0	1	1	7	1	4	4	7	7	2	7	7	4	7	2	3	1	4	4	1	1	2	2	1	2	1	1	1	1	1	3	1	1	1	4	1	1	1
1	0	1	0	1	0	0	0	0	0	0	0	0	0	7	7	7	7	7	7	7	7	7	7	7	7	2	2	1	3	1	1	1	3	1	1	1	1	2	3	1	1	1	1	1	1	2	1	1	1
1	0	0	0	0	0	0	0	1	0	0	0	1	2	7	7	1	1	7	7	7	1	7	7	1	7	2	1	1	1	4	1	1	3	1	1	1	1	3	1	1	1	1	1	1	1	1	1	3	1
1	0	0	0	0	0	0	0	0	0	1	0	0	0	5	7	7	5	6	7	7	6	7	7	6	5	1	1	1	1	1	1	1	1	1	1	1	2	1	1	1	1	1	1	1	1	1	1	1	1
1	1	0	1	0	0	0	0	1	0	1	6	2	5	6	5	6	6	6	7	5	6	6	5	6	5	1	1	1	1	2	1	2	1	1	1	3	2	2	1	1	1	2	1	1	1	2	1	1	1
1	0	0	0	1	0	0	0	1	0	0	1	1	2	7	7	7	7	7	6	7	7	7	7	7	7	1	1	1	1	2	1	2	2	1	1	2	2	1	1	1	1	1	1	1	1	2	1	1	1
0	0	0	0	0	0	0	0	0	0	0		0	0	3	7	7	6	7	6	1	7	5	7	4	2	1	1	1	2	1	1	1	1	2	1	2	3	1	1	1	1	1	1	1	1	1	1	1	2
1	0	0	0	0	0	0	0	0	0	0	1	0	0	3	7	7	5	6	6	6	7	7	6	5	4	2	2	1	1	2	1	1	1	1	1	1	1	1	1	1	1	1	1	1	1	1	1	1	1
1	0	0	1	0	0	0	0	0	0	0	4	2	4	1	6	6	4	3	7	2	5	6	1	4	5	1	1	1	1	1	1	1	2	1	1	1	3	1	1	1	1	3	1	1	1	3	1	1	1
1	0	0	0	0	1	1	0	1	0	1	2	2	1	6	5	5	4	4	5	5	4	5	7	5	5	2	2	1	2	2	2	2	2	3	1	2	1	1	2	2	1	1	1	1	1	1	2	3	2
1	1	0	1	0	0	0	0	1	0	1	16	0	3	3	6	7	5	4	3	1	7	3	7	7	2	3	3	2	1	1	1	1	1	1	1	1	1	1	1	1	1	1	1	1	1	1	1	1	1
1	0	0	0	0	0	1	0	0	0	0	3	3	5	6	5	6	5	7	6	6	6	7	6	5	6	2	2	2	2	3	1	2	1	2	3	2	2	1	1	2	1	2	1	2	1	2	3	1	2
1	0	0	0	1	0	0	0	0	0	1	2	0	0	7	7	5	7	7	5	7	7	7	7	7	7	1	1	1	1	1	1	1	1	1	1	1	1	1	1	1	1	1	1	1	1	1	1	1	1
1	1	0	0	0	1	0	1	1	1	1	1	1	2	7	4	6	7	7	7	5	6	7	7	7	7	3	3	3	1	2	1	2	1	4	2	4	2	1	2	4	1	3	1	2	3	1	3	3	1
1	0	0	1	0	0	0	0	0	0	0	1	0	3	5	7	6	7	4	6	5	4	6	5	7	7	2	2	1	2	3	1	1	1	1	1	2	1	1	1	1	1	2	1	1	1	2	1	2	1
1	1	1	1	1	0	1	0	1	1	1	8	3	7	6	4	4	2	6	5	7	4	4	6	5	6	2	2	2	3	2	3	2	3	3	4	3	4	2	3	4	2	3	3	3	3	3	3	3	3
0	0	0	0	0	0	0	0	0	0	0	0	0	0	7	7	7	7	7	7	6	7	7	7	7	7	1	1	1	2	1	1	1	1	1	1	1	3	1	2	2	2	2	1	1	2	2	1	1	1
1	1	1	0	1	1	0	1	1	0	1	10	0	7	7	4	7	7	7	7	7	4	4	7	7	4	3	3	2	2	2	4	1	1	1	1	4	1	4	1	3	4	1	3	4	3	4	4	4	3
0	0	0	0	0	0	0	0	0	0	0	0	0	0	7	7	7	7	7	4	1	7	4	7	7	2	2	2	2	1	1	1	1	1	1	1	1	1	3	1	2	2	4	1	1	3	4	1	1	4
0	0	0	0	0	0	0	0	0	0	0	4	4	6	6	7	7	6	6	5	6	6	5	7	6	5	2	1	2	2	3	2	2	2	2	2	2	1	2	2	2	2	2	2	2	2	2	2	2	2
1	0	0	0	0	0	0	0	0	0			2	3	2	2	7	7	2	1	1	7	7	1	7	1	1	1	1	1	1	1	1	1	1	1	1	1	1	1	1	1	1	1	1	1	1	1	1	1
0	0	0	0	0	0	0	0	0	0	0	1	1	2	7	7	7	7	7	7	7	7	7	7	7	7	1	1	1	2	2	1	1	2	1	1	1	1	1	1	1	1	1	1	3	1	1	1	1	1
0	0	0	0	0	0	0	0	0	0	0		0	0	5	5	6	6	6	6	6	6	6	6	6	6	1	1	1	1	1	1	1	1	1	1	1	1	1	1	1	1	1	1	1	1	1	1	1	1
1	0	0	0	0	1	0	0	1	0	0	0	0	1	7	7	7	7	7	7	4	4	7	7	7	7	2	3	3	3	1	1	1	1	2	1	3	3	3	1	4	2	1	1	1	4	4	1	1	2
0	0	0	0	0	0	0	0	0	0			0	0	5	6	4	5	4	2	3	5	7	7	3	7	2	3	1	3	4	3	1	2	4	4	4	1	1	4	4	4	2	4	4	1	3	4	4	1
1	0	0	0	1	0	0	0	1	0	0	2	1	2	7	7	5	3	7	5	6	3	7	7	5	7	1	1	1	1	2	2	1	2	1	1	1	1	1	1	1	1	1	1	1	1	4	1	1	1
1	1	0	0	1	0	0	0	1	0			1	2	7	7	7	7	7	7	7	4	7	7	7	5	2	2	2	1	1	1	1	1	2	1	2	3	2	1	2	1	2	1	1	1	2	1	1	2
1	0	0	0	0	0	0	0	1	0	0	3	0	3	7	7	6	4	3	7	4	5	7	5	6	7	2	1	1	1	2	1	1	2	3	4	1	4	4	1	2	3	1	1	1	1	1	1	1	1
1	0	0	0	0	0	0	0	1	0	1	3	3	4	7	7	7	7	7	7	7	7	7	7	7	7	1	1	1	1	1	1	1	1	1	1	1	1	1	1	1	1	1	1	1	1	1	1	1	1
1	1	0	0	0	0	0	0	1	0	0	0	0	1	4	5	7	6	2	1	1	7	1	7	6	1	2	3	3	4	2	2	1	1	1	3	3	1	4	1	1	1	1	2	2	2	4	1	1	2
0	0	0	0	0	0	0	0	0	0	0		0	0	3	2	4	3	2	3	3	2	3	2	2	3	2	1	1	1	3	1	2	1	2	1	2	2	2	3	4	2	2	1	2	1	2	2	2	1
0	0	0	0	0	0	0	0	0	0	0		0	2	4	5	4	4	5	5	5	4	5	5	4	5	1	1	1	1	1	1	1	1	1	1	1	1	1	1	1	1	1	1	1	1	1	1	1	1
1	0	0	1	0	0	0	0	1	0	1	1	1	2	1	2	3	4	3	7	4	1	5	1	3	2	2	2	2	1	2	2	1	1	1	1	2	3	3	3	3	2	1	1	1	2	3	1	1	3
1	1	1	0	1	1	1	0	0	0	0	6	4	6	6	6	6	5	5	7	4	6	4	6	6	4	2	1	1	2	3	1	1	3	2	1	1	1	1	1	2	1	1	1	1	1	3	1	1	1
0	0	0	0	0	0	0	0	0	0	0		0	0	7	7	7	7	7	7	5	7	4	7	7	4	2	2	2	1	1	1	1	1	1	1	1	1	1	1	1	1	1	1	1	1	1	1	1	1
1	1	1	1	1	1	0	0	1	1	1	6	6	6	1	6	2	2	5	7	2	1	7	7	1	7	1	3	1	1	1	1	1	1	1	1	1	1	1	1	1	1	1	1	1	1	1	1	1	1
1	0	0	0	0	0	0	0	0	0	0	2	0	0	3	2	4	3	2	7	6	2	7	7	5	6	2	2	1	2	1	1	1	1	1	1	2	2	2	1	2	2	3	1	1	1	3	1	2	1
1	0	0	0	0	0	0	0	0	0	0		0	1	7	5	7	7	7	7	7	7	7	6	7	7	1	1	1	1	2	3	1	1	1	1	1	1	1	1	1	1	1	1	1	1	1	1	3	1
1	0	0	0	0	0	0	0	0	0	0		0	0	7	6	7	7	7	7	7	7	7	7	7	7	1	1	1	1	2	1	1	2	1	1	2	1	1	2	1	1	1	1	1	1	3	1	1	1
1	0	0	0	0	0	0	0	0	0	1	2	2	3	7	7	7	6	7	7	7	7	7	6	7	6	1	2	2	1	2	4	1	1	2	1	1	1	1	2	1	1	1	1	3	1	1	1	1	1
1	0	0	0	0	0	0	0	0	0	0		0	0	7	7	7	7	7	7	7	7	7	7	7	7	1	2	1	1	1	1	1	1	1	1	1	1	1	1	1	1	1	1	1	1	1	1	1	1
0	0	0	0	0	0	0	0	0	0			0	0	7	7	7	7	7	7	7	7	7	7	7	7	1	1	1	1	1	1	1	1	1	1	1	1	1	1	1	1	1	1	1	1	1	1	1	1
0	0	0	1	1	0	0	0	0	0	0	0	0	0	6	7	7	7	6	6	6	6	6	6	7	6	1	1	1	1	1	1	1	2	1	1	1	1	1	1	1	1	1	1	1	1	2	1	1	1
1	1	0	0	0	0	0	0	0	1	0		0	0	7	7	4	6	7	7	6	3	7	7	7	7	2	1	2	2	1	1	1	1	1	3	2	3	1	1	1	1	1	1	1	4	4	3	4	1
0	0	0	0	0	0	0	0	0	0	0		1	0	7	7	7	7	7	6	7	7	6	7	7	6	1	1	1	1	1	1	1	1	1	1	1	2	1	1	1	1	3	1	1	1	2	2	1	1
1	1	0	0	0	0	0	0	1	0	0	3	4	4	6	3	4	4	4	7	7	4	4	7	4	7	1	1	1	1	1	1	1	1	1	1	1	1	1	1	1	1	1	1	1	1	1	1	1	1
1	1	0	0	0	0	0	0	0	0	1	5	3	3	3	7	6	5	7	7	4	1	7	7	6	7	2	1	1	1	1	1	1	1	1	1	1	4	4	4	4	2	4	3	1	2	4	4	4	1
1	1	0	1	0	0	1	0	1	0	1	4	5	7	1	1	1	1	1	1	1	1	1	1	1	1	3	3	3	3	4	4	3	4	2	4	4	4	4	4	3	4	3	4	4	4	4	2	4	4
1	0	0	0	0	0	1	0	1	1	0	3	2	2	6	2	2	3	6	7	7	2	7	4	2	5	2	3	3	1	1	3	1	2	1	1	3	3	2	1	3	2	2	1	2	1	1	1	1	2
0	0	0	0	0	0	0	0	0	0	0	0	0	0	7	7	7	7	7	7	5	7	7	7	7	7	1	1	1	2	1	1	1	1	1	1	1	2	1	1	1	1	1	1	1	1	2	1	1	1
0	0	0	0	0	0	0	0	0	0	0		0	1	3	2	4	2	2	7	6	2	7	3	5	5	2	2	1	1	1	1	1	1	1	1	1	2	1	1	1	1	1	1	1	1	1	1	1	1
1	0	0	0	0	1	0	0	0	0	0	4	2	5	4	5	6	5	7	5	6	2	6	5	4	6	2	2	3	1	1	1	1	1	1	1	1	3	2	1	1	1	1	1	1	2	3	1	1	1
1	1	0	1	0	1	0	0	1	0	0	2	0	1	3	3	4	4	2	1	1	3	4	2	4	5	2	2	2	1	1	2	1	2	3	1	1	4	1	1	1	2	1	1	2	1	3	1	1	3
0	0	0	0	0	0	0	0	0	0	0	1	0	2	7	7	7	7	7	7	7	7	7	7	7	5	1	1	1	2	1	1	1	1	1	1	1	1	1	1	1	1	1	1	1	1	1	1	3	1
1	1	0	0	1	0	0	1	1	0	0	1	1	2	6	7	6	7	6	7	7	6	7	7	6	7	2	2	1	3	1	1	1	2	1	1	1	4	2	1	1	2	2	1	1	1	2	1	1	1
0	0	0	0	0	0	0	0	0	0	0		0	0	6	4	6	5	5	5	4	5	4	5	5	3	2	2	1	2	1	1	2	2	1	2	1	1	2	2	2	1	2	1	1	1	2	1	1	1
1	0	0	1	0	0	0	0	0	0	0	2	1	2	4	5	7	7	5	4	3	7	4	4	7	5	1	1	1	1	1	1	1	2	1	1	1	4	1	1	1	1	1	1	1	1	1	1	1	1
0	0	0	0	0	0	0	0	0	0	0	2	0	0	7	7	7	7	7	7	7	7	7	4	7	7	1	1	1	1	1	1	1	1	1	1	1	1	1	1	1	1	1	1	1	1	1	1	1	1
0	0	0	0	0	1	0	0	1	0	1		0	5	2	2	7	2	1	4	2	2	2	7	4	2	2	3	3	1	4	3	2	2	1	1	4	4	4	4	4	3	3	2	3	4	1	3	4	4
1	0	0	0	0	0	0	0	0	0	0	1	0	0	7	7	7	7	7	7	7	7	7	7	7	7	1	1	1	1	1	1	1	1	1	1	1	1	1	1	1	1	1	1	1	1	1	1	1	1
0	0	0	0	0	0	0	0	0	0	0		1	2	2	4	5	4	3	5	4	3	4	5	4	5	2	3	2	2	3	2	4	1	2	1	3	4	2	3	3	3	2	2	1	3	3	3	1	3
1	1	1	1	0	1	0	0	1	0	1	5	2	6	7	7	6	6	7	1	1	6	1	7	7	1	2	3	2	1	1	1	1	1	1	3	1	1	1	2	1	1	1	1	2	1	4	1	1	1
1	1	0	0	0	0	0	0	1	0	0	2	1	2	7	7	5	5	7	6	7	1	6	7	3	1	2	2	2	1	1	1	1	1	1	1	1	2	1	1	1	1	4	1	1	1	1	1	1	1
1	0	0	0	0	0	0	0	0	0	0	1	0	1	7	7	7	7	7	7	7	7	7	7	7	7	1	1	1	1	1	1	1	1	1	1	1	1	1	1	1	1	1	1	1	1	4	1	1	1
1	0	0	0	0	0	0	0	1	0	0	1	1	1	7	7	7	7	7	7	6	7	7	7	7	6	2	1	1	1	1	1	1	1	1	1	1	2	1	1	1	1	1	1	1	1	2	1	2	1
1	0	0	0	0	0	0	0	0	0	0	1	0	0	5	7	6	6	7	7	7	5	7	7	6	7	2	1	1	1	1	1	1	1	2	1	1	3	1	1	1	1	1	1	1	1	1	1	1	1
1	1	0	1	1	0	0	0	1	0	0	3	3	0	6	6	7	5	5	5	5	4	6	6	7	6	1	1	2	1	1	1	2	1	3	2	1	3	1	1	3	2	1	2	1	1	3	2	2	1
1	0	0	0	0	0	0	0	0	0	0	0	1	1	7	7	7	7	7	6	7	7	6	7	7	6	2	2	2	2	1	2	1	3	1	1	1	4	4	2	3	3	1	2	1	3	2	1	4	3
0	0	0	0	0	0	0	0	0	0	0	2	2	2	5	3	7	7	4	6	2	5	5	7	7	4	2	2	3	2	1	1	1	1	2	1	3	4	1	1	1	1	4	2	1	1	2	1	1	1
0	0	0	0	0	0	0	0	0	0	0		0	0	6	6	7	7	6	6	6	6	6	6	6	5	1	1	1	1	1	1	1	1	1	1	1	2	1	1	1	1	2	1	1	1	1	1	1	1
0	0	0	0	0	0	0	0	0	0	0	1	1	2	7	1	1	1	1	7	7	1	1	1	1	1	3	3	3	4	3	3	1	1	1	1	1	1	1	1	1	4	1	1	1	1	1	1	1	1
1	0	0	0	0	0	0	0	1	0	0	3	3	3	6	7	7	5	7	6	2	2	5	7	7	2	1	2	1	1	1	1	1	1	1	1	1	2	2	1	1	1	1	1	2	1	1	1	1	1
1	0	0	0	0	0	0	0	0	0	0	2	0	1	7	6	7	7	6	7	5	7	5	6	7	6	1	2	1	1	2	1	1	1	1	1	1	2	1	1	1	2	1	1	1	1	1	1	1	1
1	0	0	0	0	0	0	0	1	0	0		0	1	4	7	7	6	5	7	7	4	6	7	4	5	2	2	2	3	4	3	3	1	3	3	3	4	1	3	3	3	4	3	3	2	4	2	4	2
1	0	1	1	0	0	1	0	1	0	1	1	1	3	4	2	6	5	7	4	5	2	1	7	6	1	1	3	2	2	1	4	1	3	3	2	1	1	2	1	4	2	2	1	3	2	1	1	2	3
1	0	1	0	1	0	1	0	1	0	0	1	1	1	6	5	7	7	5	6	5	3	7	7	2	6	2	3	2	2	3	1	1	1	4	1	3	2	1	1	2	2	2	1	1	1	2	1	1	2
1	1	0	1	0	0	0	0	1	0	0	2	0	2	2	2	6	4	2	5	2	5	2	3	4	2	2	2	2	2	1	2	1	2	1	1	2	2	3	2	2	1	1	1	2	2	3	1	2	2
1	0	0	0	0	0	0	0	1	0	1	5	1	3	5	5	7	4	6	7	7	7	6	7	6	6	2	2	1	2	1	1	1	1	1	1	1	2	3	1	2	2	3	1	1	1	2	1	1	1
1	0	0	0	0	0	0	0	0	0	0	3	1	1	7	7	6	6	7	7	7	5	7	7	6	7	1	1	1	1	1	1	1	1	2	1	1	2	1	1	1	1	2	1	1	1	2	1	1	1
1	0	0	0	0	0	0	0	0	0	0	1	0	0	7	7	7	7	7	7	7	7	7	7	7	7	1	1	1	1	1	1	1	2	1	1	2	1	1	1	1	1	1	1	1	1	2	1	1	1
0	0	0	0	0	0	0	0	0	0			0	4	7	7	6	6	7	4	4	4	7	4	4	4	3	1	1	1	1	1	1	1	1	1	1	1	1	1	1	1	1	1	1	1	1	1	1	1
1	0	0	0	0	0	0	0	0	0	0	1	0	0	7	5	7	6	6	5	4	5	6	7	6	4	2	1	2	2	3	2	1	3	1	1	2	1	1	1	2	1	1	1	1	1	2	1	1	1
1	0	0	0	0	0	0	0	0	0	0	1	1	1	6	7	7	7	7	6	5	7	5	7	7	5	1	1	1	1	1	1	1	1	2	1	1	2	1	1	1	1	1	1	1	1	1	1	1	1
0	0	0	0	0	0	0	0	1	0	0	0	0	0	4	6	7	7	6	4	2	4	7	7	5	6	1	1	1	1	2	1	1	2	1	1	2	2	1	1	1	1	1	1	1	1	3	1	1	1
0	0	0	0	0	0	0	0	0	0	0		0	0	6	5	5	6	6	5	6	7	5	6	6	7	1	2	1	1	1	1	1	1	1	1	1	3	1	1	1	1	2	1	1	1	1	1	1	1
1	0	0	1	0	0	0	0	0	0	0	1	2	2	7	5	7	6	5	6	6	5	4	6	7	5	1	1	1	1	1	1	1	2	1	1	1	2	1	1	1	1	1	2	1	1	2	1	1	1
1	0	1	0	0	0	0	0	1	0	0	0	0	1	6	7	7	7	6	7	5	7	7	6	5	7	1	1	1	1	1	1	1	1	1	1	2	2	1	1	1	1	2	1	1	1	2	1	1	1
1	0	0	0	0	0	0	0	0	0	0		0	0	5	4	6	5	4	6	4	3	5	4	6	5	1	1	1	1	2	1	1	1	2	1	2	2	1	1	1	1	2	1	1	1	2	1	1	1
1	1	0	0	0	0	0	0	0	0	0	1	0	0	1	1	3	2	2	4	3	2	5	1	1	5	3	3	3	4	1	4	1	1	2	2	3	4	1	3	3	3	4	2	1	2	4	3	4	1
1	0	0	0	0	0	0	0	1	0	0		0	0	3	6	4	6	2	5	2	7	4	2	5	1	2	3	3	3	2	4	1	2	1	3	4	4	4	2	4	3	3	4	2	4	4	3	2	4
1	0	0	1	0	0	0	0	1	0	0	2	0	2	2	5	5	3	7	7	6	5	6	4	7	6	1	1	1	1	1	1	1	2	1	1	1	2	1	1	2	1	1	1	1	1	2	1	1	1
1	0	1	0	0	1	0	1	0	1	0	4	0	2	1	1	4	2	4	5	3	2	6	5	4	3	1	1	2	1	3	2	1	3	2	1	2	2	1	1	3	1	4	1	2	1	4	1	1	1
1	1	1	1	1	0	1	0	1	0	1	9	7	7	7	7	7	7	6	7	7	7	7	6	7	7	1	2	2	1	2	1	1	4	1	2	1	2	1	2	3	1	1	1	3	1	3	1	1	1
1	1	0	0	0	0	1	0	1	0	1	1	0	2	5	4	6	6	6	7	7	5	7	7	6	7	2	1	1	1	1	1	1	2	1	1	1	1	2	1	1	2	3	1	1	1	4	1	1	1
1	1	0	0	1	1	0	1	1	0	0	2	0	1	5	7	3	4	7	7	7	3	7	7	4	7	2	1	1	2	2	1	1	2	2	1	3	2	2	1	3	2	3	2	2	1	2	1	1	1
1	0	0	0	0	0	0	0	1	0	0	2	0	1	3	2	2	5	7	7	2	1	6	1	1	7	2	2	1	1	1	1	1	1	1	1	1	3	4	1	4	4	1	1	1	4	1	1	1	4
1	0	0	0	1	1	0	1	0	0	1	7	0	5	7	7	7	7	7	7	7	7	7	7	7	7	3	3	3	3	2	2	4	2	2	2	2	2	2	2	2	2	2	2	2	2	2	3	1	4
1	0	0	0	0	0	0	0	0	0	0		1	1	3	2	4	3	2	2	2	2	2	2	2	2	2	2	2	2	3	3	2	2	2	3	2	3	2	3	3	2	2	3	2	2	2	4	4	2
1	0	0	1	0	0	0	0	0	0	0	1	1	1	7	2	7	3	1	6	1	5	1	1	6	1	3	3	2	2	3	4	1	1	1	2	2	1	3	1	3	4	1	1	3	3	1	2	1	3
1	0	0	0	1	1	0	1	0	1		0	0	0	7	7	7	7	7	6	5	7	6	7	7	7	1	1	1	1	2	1	1	1	2	2	1	2	1	2	1	1	2	1	1	1	1	1	1	1
1	0	0	0	0	0	0	0	1	0	0		0	0	6	7	7	7	6	6	4	5	6	7	6	5	1	1	1	2	1	1	1	2	2	1	2	2	1	1	1	1	1	1	2	2	2	1	1	1
1	0	0	0	1	0	0	0	1	0	1	1	0	1	7	7	7	7	7	7	7	7	7	7	7	7	2	2	2	2	2	2	3	3	3	2	2	2	2	2	2	3	3	3	3	1	1	1	1	1
1	0	0	0	0	0	0	0	1	0		2	1	2	7	6	6	4	7	5	4	6	6	7	6	5	1	2	2	2	2	1	1	1	2	1	3	2	3	1	2	1	1	2	2	2	4	1	1	1
1	1	0	0	0	0	0	0	0	0	0		1	2	4	4	7	7	7	7	5	5	1	7	7	1	1	2	1	2	2	2	1	1	1	2	1	1	1	1	1	1	1	1	1	1	1	1	1	2
1	0	0	1	0	0	0	1	1	0	0	2	0	1	6	5	7	7	6	5	5	6	4	6	7	5	2	2	2	2	1	2	1	3	3	2	2	3	2	1	2	1	1	2	1	2	3	2	1	1
1	0	0	0	1	1	0	0	1	0	0	2	1	2	7	7	7	7	7	7	2	7	7	7	7	7	1	1	1	1	1	1	1	1	1	1	1	4	1	1	1	1	1	1	1	1	4	1	1	1
1	0	0	0	0	0	0	0	0	0	0		0	0	7	7	7	7	7	7	6	7	7	7	7	7	1	1	1	1	1	1	1	1	1	1	1	1	1	1	1	1	1	1	1	1	1	2	1	1
1	1	1	1	1	1	1	0	1	1	1	3	3	4	7	6	2	4	7	7	5	1	7	7	1	7	3	3	3	2	1	1	1	4	4	4	1	4	4	2	3	2	2	3	3	4	4	2	3	3
1	0	0	0	0	0	0	0	1	0	0		0	0	7	7	7	6	7	5	3	7	6	6	5	7	2	1	1	1	2	1	2	3	2	1	2	4	3	2	2	1	2	1	1	1	2	1	2	1
1	1	1	0	1	1	0	0	1	1	1	2	1	1	6	3	5	4	5	4	4	7	7	6	7	6	1	1	1	2	1	1	1	1	1	1	2	1	2	1	1	1	1	1	1	1	1	1	2	1
1	1	1	0	0	0	0	0	0	0	1	2	0	1	7	7	7	7	7	7	7	7	7	7	6	7	1	2	1	1	1	1	1	1	1	3	2	2	1	1	1	1	2	1	2	1	3	1	1	1
1	0	0	0	0	0	0	0	1	0	0		0	0	7	7	4	4	6	7	5	5	5	7	5	7	3	2	3	4	1	3	3	1	1	1	1	3	1	1	2	2	2	3	4	1	1	1	4	2
1	0	0	0	0	1	0	0	1	0	0	2	2	3	5	7	7	3	6	7	1	4	6	4	5	3	2	3	1	1	1	1	2	1	1	3	1	2	1	3	2	1	1	1	1	1	1	1	2	1
1	1	0	0	1	0	0	0	0	1	0	1	1	2	6	7	5	7	6	5	1	5	3	7	6	4	2	2	2	1	1	3	2	1	2	4	2	3	1	3	2	1	3	2	2	2	3	4	2	1
1	0	0	1	0	0	1	0	1	0	1	3	1	2	3	7	3	6	1	2	3	5	1	6	5	6	3	3	3	4	2	4	1	1	1	1	1	1	1	1	4	2	4	1	1	2	4	1	1	4
1	1	0	0	0	0	0	1	0	0	1	1	1	2	5	6	7	6	6	5	5	6	4	6	5	3	2	2	2	2	2	3	3	2	3	1	3	2	3	2	3	3	4	3	3	2	3	3	3	2
0	0	0	0	0	0	0	1	1	0	0		1	2	4	2	1	1	7	3	2	1	3	6	3	4	2	3	2	3	2	4	1	3	2	1	4	2	3	4	4	3	1	3	2	4	4	4	3	4
1	0	0	0	1	0	0	1	1	0	0	1	1	1	5	7	4	4	6	6	4	5	6	7	5	7	2	3	3	2	1	4	2	3	1	3	2	3	3	3	3	2	2	3	2	3	3	2	4	4
1	0	0	0	0	0	0	0	0	0	0	1	0	0	7	7	7	7	7	6	6	7	7	7	7	6	1	1	1	1	1	1	1	1	1	1	1	1	1	1	1	1	1	1	1	1	1	1	1	1
1	1	0	0	0	0	0	0	1	0	0	1	0	0	5	6	7	6	6	5	4	6	6	5	5	4	1	1	1	1	2	1	1	2	1	1	2	3	1	1	1	1	1	1	1	1	1	2	1	1
1	0	0	0	0	0	0	0	0	0	0	2	1	1	6	7	7	7	7	7	6	3	7	7	5	7	2	1	1	1	1	1	1	1	2	1	1	2	1	1	1	1	1	1	2	1	2	1	1	1
1	1	0	0	1	0	0	0	0	0	0	1	0	1	5	4	6	3	2	3	1	2	1	5	6	1	2	2	1	1	1	1	1	1	1	1	1	3	1	2	1	2	1	1	1	2	3	1	1	2
1	0	0	0	0	0	0	0	0	0	0	1	0	0	7	7	5	4	7	7	6	2	7	7	1	7	1	1	1	2	1	1	1	1	1	1	1	2	1	1	1	1	2	1	1	1	2	1	1	1
1	0	0	0	0	0	0	0	0	0	0		0	1	7	7	6	2	1	7	6	2	7	5	3	6	1	1	1	1	1	1	1	1	1	1	1	1	1	1	1	1	1	1	1	1	2	1	1	2
0	0	0	0	0	0	0	0	0	0	0		0	0	5	5	5	5	5	5	5	6	5	4	5	4	1	1	1	1	1	1	1	1	1	1	1	1	1	1	1	1	1	1	1	1	1	1	1	1
1	0	0	0	0	0	0	0	1	0	0		0	0	2	2	7	1	1	1	7	1	7	4	7	7	2	2	2	1	1	1	1	1	1	1	1	1	1	1	1	1	1	1	1	1	2	1	1	1
1	1	0	0	0	0	0	1	0	0	0	0	0	0	6	7	7	5	6	7	7	5	7	7	6	7	2	2	2	1	1	1	1	2	1	1	2	2	1	2	3	2	1	1	1	1	3	2	1	1
1	0	0	0	0	0	0	0	0	0	0		0	0	6	6	7	7	5	6	6	5	6	6	7	7	1	1	1	2	2	1	1	2	1	1	1	2	1	1	1	1	2	1	1	1	2	1	1	1
1	0	0	0	0	1	1	0	0	0	1	2	1	1	3	1	7	4	2	5	3	1	1	4	4	1	2	2	2	2	2	1	1	3	2	1	2	2	3	2	2	1	1	1	1	2	3	1	2	2
1	0	1	1	0	0	0	0	1	0	0	3	1	2	3	1	1	2	2	6	3	1	6	1	1	3	2	2	2	2	1	1	1	1	1	1	1	2	1	1	1	2	1	2	2	1	2	1	3	1
0	0	0	0	0	0	0	0	0	0	0	2	0	0	4	3	7	5	3	3	4	2	5	3	4	4	2	2	2	2	3	1	1	2	1	2	1	3	2	2	2	2	2	1	1	2	4	2	2	2
1	0	1	0	1	1	0	0	1	0	0		0	0	7	6	6	7	7	7	5	6	6	7	6	6	1	3	2	2	3	2	1	3	2	1	3	4	3	2	3	2	4	1	3	4	2	1	2	3
1	1	0	0	1	0	1	1	1	0	0	1	0	1	6	6	7	6	5	6	5	6	6	7	6	6	2	3	2	2	2	1	1	2	1	2	3	2	1	2	1	2	2	1	2	2	3	1	2	1
1	0	1	0	0	0	0	1	1	0	1	7	0	1	2	7	5	5	7	7	6	5	4	7	6	1	2	2	2	1	1	2	1	1	1	2	2	4	2	2	2	2	2	2	2	2	4	3	1	1
1	0	0	0	0	0	0	0	1	0	0	1	0	1	5	7	4	5	4	6	1	6	5	5	6	5	2	2	2	2	2	2	1	2	2	2	4	3	2	1	4	2	2	1	3	3	4	2	2	1
1	0	0	0	0	0	0	0	0	0	0		0	0	6	5	7	7	6	4	4	5	2	6	7	3	1	3	2	3	2	3	1	2	1	1	3	4	3	1	2	3	3	1	3	3	4	1	2	4
1	0	0	0	0	0	0	0	0	0	0	1	0	1	4	6	4	5	3	6	7	5	5	5	1	7	1	2	1	1	1	1	1	2	1	1	1	3	2	2	1	1	1	1	1	1	1	1	1	1
1	0	0	0	1	0	0	0	1	0	0		7	1	2	2	5	3	5	6	4	2	4	5	6	5	3	2	1	2	1	2	1	2	2	1	1	3	1	2	2	1	1	2	1	1	2	1	2	1
1	0	0	0	0	0	0	0	1	0	0	1	0	2	7	7	7	7	7	6	5	5	7	7	6	6	1	1	1	1	2	1	1	1	1	1	1	1	1	1	1	1	1	1	1	1	1	1	1	1
1	1	0	1	1	0	0	0	1	0	0	1	1	0	4	4	3	3	4	4	4	5	5	5	4	5	2	2	2	1	1	2	1	2	1	1	2	1	2	1	2	2	3	2	2	1	2	1	1	1
1	1	1	0	1	1	1	0	1	1	0	1	2	3	4	5	4	4	4	7	7	5	7	6	5	6	2	2	1	2	2	2	2	3	1	2	2	3	3	1	2	2	1	1	2	1	2	1	2	2
1	1	1	0	0	0	0	0	0	1	0		0	0	7	7	7	7	7	5	5	7	6	7	7	5	1	1	1	1	1	1	1	1	1	1	2	2	1	1	1	1	1	1	1	1	1	1	1	1
1	0	0	1	0	0	0	0	0	0	1	3	0	0	6	5	7	7	6	4	3	6	5	5	7	4	2	3	2	2	2	2	2	3	1	1	1	1	2	3	3	2	2	1	1	1	2	2	2	1
1	0	0	0	0	0	0	0	1	1	0		0	0	2	4	4	3	5	4	3	3	4	2	3	6	3	3	2	2	3	3	3	2	4	4	3	4	4	4	3	4	4	3	2	2	3	3	4	4
1	0	0	0	0	0	0	0	0	0	0	2	0	2	5	5	4	5	5	6	5	3	5	3	4	4	3	2	2	4	4	2	2	4	4	2	4	4	3	3	3	3	4	3	1	2	4	3	4	4
1	0	1	0	0	0	0	0	1	0	0	3	2	5	5	4	4	3	5	6	4	5	5	5	6	6	1	1	1	2	2	1	1	1	1	1	1	2	1	1	1	1	1	1	1	1	1	1	1	1
1	1	0	0	1	1	1	0	1	0	0		3	4	4	5	5	6	7	7	5	4	7	7	6	6	2	2	2	2	3	1	1	2	3	3	2	4	2	2	2	2	1	2	2	1	3	1	2	2
1	0	0	0	1	1	0	0	0	0	0	3	1	3	6	6	6	6	6	6	4	6	6	4	6	5	1	3	3	1	2	1	1	2	1	1	1	4	2	1	2	3	3	1	1	2	4	1	3	2
1	1	0	1	0	0	1	0	1	0	0	4	3	4	7	7	4	3	7	7	6	4	7	5	5	7	1	1	1	2	1	1	1	1	1	1	1	2	1	1	1	1	1	1	1	1	1	2	1	1
1	1	0	1	0	0	0	1	1	0	0	2	2	2	6	6	4	1	6	5	7	1	7	6	1	7	3	2	2	2	1	2	1	1	1	1	1	2	4	1	2	4	2	1	1	4	4	1	4	2
1	0	0	0	0	0	0	0	0	0	1	7	0	5	2	1	5	6	3	2	1	4	1	3	5	1	1	1	2	2	1	2	1	1	1	2	1	4	4	2	2	2	2	2	2	2	2	3	2	3
1	1	1	0	1	0	1	0	1	1	0	3	3	7	2	3	4	3	1	4	4	1	5	6	3	7	3	3	2	2	1	1	1	4	2	2	2	4	3	3	2	2	3	2	1	3	3	2	3	2
1	1	1	1	1	1	1	1	1	0	1	5	2	1	1	4	3	2	3	2	2	1	1	1	2	1	3	3	3	4	1	4	3	4	4	4	4	4	4	4	4	4	4	4	4	4	4	2	4	3
1	0	1	1	1	1	0	0	1	0	0	6	4	6	7	7	7	7	7	7	3	2	7	7	2	7	2	2	1	3	1	4	2	4	1	1	4	1	4	2	3	3	3	2	2	4	4	1	1	4
1	0	0	0	1	0	0	0	1	0	0	3	1	2	6	6	5	5	6	5	4	3	7	6	4	5	2	3	2	1	1	1	1	1	1	1	3	1	3	1	3	2	1	1	1	1	2	1	1	1
1	0	0	0	0	1	0	0	1	0	1	1	1	1	7	7	7	7	7	7	1	7	7	7	7	7	2	3	1	1	1	1	1	1	1	1	4	1	4	1	4	1	3	1	1	4	1	1	3	1
1	1	0	1	1	0	0	0	1	1	1	7	7	7	2	1	5	3	1	2	1	1	1	4	2	1	3	3	3	1	2	1	1	3	1	2	1	4	4	4	1	1	1	1	1	3	3	1	1	3
1	0	0	1	0	0	0	0	1	0	1	1	1	2	4	3	3	3	3	5	5	3	6	4	3	6	2	2	2	1	1	1	1	2	1	1	1	2	2	3	2	1	1	1	1	1	3	1	1	2
0	0	0	0	0	0	0	0	0	0	0		0	0	7	4	7	6	7	7	7	7	7	7	7	7	1	2	1	1	2	1	1	2	1	1	2	1	2	1	1	1	1	1	1	1	2	2	1	1
1	0	0	0	0	0	0	0	0	0			0	0	6	7	7	7	4	7	5	7	7	7	7	7	1	2	2	1	2	1	1	2	1	1	2	1	1	1	1	1	1	1	1	1	1	1	1	1
0	0	0	0	0	0	0	0	0	0	0	0	0	0	6	6	7	7	7	6	6	7	4	7	6	4	1	1	1	1	1	2	1	1	1	1	1	1	1	1	1	1	1	1	1	1	1	1	1	1
1	0	0	0	1	0	0	0	1	0	1	1	1	2	6	5	7	6	7	6	3	5	5	7	4	5	3	2	2	4	2	1	1	1	2	1	2	2	1	1	2	1	2	1	4	2	2	1	1	1
0	0	0	0	0	0	0	0	0	0	0	1	0	1	6	6	5	5	6	6	6	5	6	6	5	5	1	1	2	1	1	1	1	1	1	1	1	1	1	1	1	1	1	1	1	1	1	1	1	1
1	1	0	0	0	0	0	0	1	0	0		0	2	7	7	7	7	7	7	7	7	7	7	7	7	1	1	1	1	1	1	1	1	1	1	1	1	1	1	1	1	1	1	1	1	2	1	1	1
0	0	0	0	0	0	0	0	0	0	0	0	0	0	3	2	4	1	2	2	1	1	2	4	3	2	3	3	3	4	2	4	3	1	2	3	4	4	4	4	4	4	3	4	3	4	4	4	3	2
1	1	0	1	0	0	0	0	0	0	1		0	2	6	1	7	5	7	7	7	4	7	7	5	5	1	2	1	1	3	1	1	1	1	1	2	3	1	1	1	1	1	1	1	1	2	1	1	1
1	0	0	0	0	0	0	0	0	0	0		0	1	6	6	6	6	6	6	6	6	6	6	6	6	1	1	1	1	1	1	1	2	1	1	1	1	1	1	1	1	1	1	1	1	1	1	2	1
1	0	0	0	0	0	0	0	0	0	0		0	0	4	5	6	6	6	7	6	7	6	7	7	6	1	1	1	1	1	1	1	1	1	1	1	2	1	1	1	1	2	1	1	1	1	1	1	1
1	0	0	0	1	0	1	0	0	0	0		1	2	6	7	7	7	7	5	5	7	6	7	7	6	2	2	2	1	1	2	1	1	2	1	1	1	1	2	1	2	1	1	1	1	1	1	2	1
0	0	0	0	0	0	0	0	0	0	0	0	2	1	7	7	7	7	7	7	7	7	7	7	7	7	2	2	1	2	4	1	2	2	2	3	2	1	1	2	2	1	2	1	1	1	2	2	2	1
0	0	0	1	0	0	0	0	1	0	0	0	1	1	6	7	7	7	7	6	4	7	6	7	7	4	1	1	1	1	1	1	1	2	2	1	1	1	1	1	1	1	1	1	1	1	2	1	1	1
0	0	0	0	0	0	0	0	0	0	0	0	0	0	6	6	7	7	6	4	3	7	4	6	7	5	1	1	1	1	2	1	1	1	2	1	2	1	1	1	1	1	4	1	2	1	1	1	2	1
1	1	1	1	1	0	0	0	0	0	0		1	2	7	6	7	5	6	6	6	6	7	6	7	5	1	1	1	1	1	1	1	2	1	1	1	1	1	1	1	1	1	1	1	1	2	1	1	1
1	1	0	0	0	0	0	0	1	0	0		2	1	6	7	5	5	7	7	6	5	7	7	4	7	2	2	1	1	2	1	1	3	1	1	2	4	1	1	2	1	3	1	1	1	3	1	1	1
1	1	1	0	1	0	1	0	1	0	1	1	1	5	1	3	2	2	3	1	1	4	1	5	1	1	2	3	1	4	4	3	1	3	1	1	1	4	4	3	4	4	3	1	1	4	4	1	4	4
0	0	0	0	0	0	0	0	0	0	0	0	1	1	6	6	5	4	7	6	5	7	7	6	5	5	1	1	1	3	1	1	1	1	1	1	2	2	1	1	1	1	2	1	1	1	3	1	1	1
1	0	0	0	0	0	0	0	0	0	1		4	5	7	7	7	7	7	7	7	4	7	7	7	7	2	3	3	3	2	1	1	2	1	3	4	4	4	4	3	4	4	2	1	2	3	4	2	2
1	0	0	0	0	0	0	0	0	0	0		0	1	7	7	7	7	7	7	7	7	7	7	7	7	1	1	1	1	1	1	1	1	1	1	1	2	1	1	1	1	1	1	1	1	1	1	1	1
1	0	0	0	1	0	0	0	1	0	0		0	1	7	7	6	5	6	7	6	5	7	7	6	6	1	2	1	2	2	1	1	2	1	1	1	2	1	1	1	2	2	1	1	1	1	1	2	1
1	1	0	1	0	0	0	0	1	0	1		3	6	7	4	6	7	7	3	1	6	1	7	6	1	2	3	1	4	1	2	1	1	1	1	3	4	1	2	2	4	2	2	1	2	3	1	4	1
0	0	0	0	0	1	0	0	0	0	0	0	0	1	7	4	7	5	4	7	5	6	5	4	7	6	2	1	2	2	1	1	1	1	1	1	2	1	1	1	1	1	1	1	1	1	2	1	1	1
1	0	1	0	0	0	0	0	0	0	0	0	0	0	7	7	7	7	7	6	6	7	6	7	7	7	1	1	1	4	1	1	1	2	1	1	1	1	2	1	1	1	1	1	1	1	1	1	2	1
1	1	0	0	0	0	0	0	0	0	0		1	1	4	6	3	5	4	5	2	6	3	7	2	3	2	3	3	1	1	1	1	1	1	1	1	2	1	1	1	1	1	1	1	1	1	1	1	1
1	0	0	0	0	0	0	0	0	0	0		0	1	7	7	7	7	7	7	6	7	7	7	7	7	1	1	1	1	1	1	1	1	1	1	1	1	1	1	1	1	1	1	1	1	1	1	1	1
1	1	0	1	1	0	0	0	0	0	0		0	1	7	7	7	7	7	5	5	7	7	7	7	7	1	1	1	1	1	1	1	2	1	1	1	1	2	1	1	1	1	1	1	1	1	1	1	1
0	0	0	0	0	0	0	0	0	0	0	0	2	3	6	6	7	7	7	6	6	7	7	7	7	7	1	1	1	1	1	1	1	1	1	2	1	2	1	1	1	1	1	1	1	1	1	1	1	1
1	1	1	0	0	0	0	0	1	0	0		0	5	7	6	7	5	7	7	7	7	7	7	7	3	2	2	2	1	1	1	1	3	1	1	2	1	2	4	4	3	2	4	2	1	3	2	4	3
0	0	0	0	0	0	0	0	0	0	0	0	1	2	7	4	6	6	4	6	5	6	7	5	7	7	2	1	1	1	1	1	1	1	1	1	1	1	1	1	1	1	1	1	1	1	2	1	1	1
1	0	0	0	0	0	0	0	0	0	0	0	1	2	7	7	7	7	7	7	7	7	7	7	7	7	1	1	1	1	1	1	1	1	1	1	1	1	1	1	1	1	1	1	1	1	1	1	1	1
1	0	0	0	0	0	0	0	0	0	0	0	0	2	7	7	7	7	5	5	6	6	5	7	6	5	1	1	1	1	1	1	1	1	1	1	2	1	1	1	1	1	1	1	1	1	1	1	1	1
0	0	0	0	0	0	0	0	0	0	0	0	0	1	7	5	7	7	6	6	7	6	7	6	7	6	1	1	1	2	2	2	1	2	1	2	2	1	1	1	1	1	1	1	2	1	1	1	1	1
1	0	0	0	0	0	0	0	0	0	0		1	1	7	7	7	7	7	7	6	7	7	7	7	7	1	1	1	1	1	1	1	1	1	1	1	1	1	1	1	1	1	1	1	1	1	1	1	1
1	0	0	1	0	0	0	0	1	1	0		1	2	7	7	7	6	7	5	4	5	3	6	4	6	1	1	1	1	3	1	3	2	1	1	1	2	3	1	3	1	2	1	1	1	2	2	3	1
0	0	0	0	0	0	0	0	0	0	0	0	0	2	5	6	5	5	6	5	6	6	6	6	6	6	1	1	1	1	1	1	1	1	1	1	1	1	1	1	1	1	1	1	1	1	1	1	1	1
0	0	0	0	0	0	0	0	0	0	0	3	4	2	7	7	6	5	7	7	4	5	6	6	5	5	1	1	1	1	3	1	2	2	1	1	1	1	1	1	1	1	1	1	1	1	1	3	1	1
0	0	0	0	0	0	0	0	0	0	0	0	0	0	7	7	7	7	7	7	7	7	7	7	7	7	1	1	1	2	1	2	1	1	1	1	2	1	1	1	2	1	1	1	1	1	3	2	1	1
1	1	1	1	0	1	0	0	1	1	0	3	4	4	7	5	7	7	7	4	1	4	4	5	5	5	2	2	2	4	1	1	1	1	1	1	1	1	4	1	1	1	1	1	1	1	1	1	1	1
1	0	0	1	1	0	0	0	1	0	1	5	1	4	6	6	7	6	6	5	5	7	6	7	7	5	2	2	1	3	1	1	1	1	1	1	1	1	1	1	1	1	1	1	1	1	1	1	1	1
1	0	0	1	1	0	0	0	0	0	0		1	3	7	7	7	7	7	7	7	7	7	7	7	7	1	1	1	1	1	1	1	2	1	1	1	1	1	1	1	1	1	1	1	1	1	1	1	1
1	0	0	0	1	0	0	0	1	0	0	3	5	5	4	7	6	6	7	3	7	6	7	7	5	7	2	2	2	3	2	1	1	2	4	1	2	2	4	3	2	2	1	2	2	1	1	1	1	2
1	0	0	1	0	0	1	0	0	0	1	1	1	2	2	6	4	2	7	6	5	3	5	7	4	5	2	3	3	2	3	3	1	2	3	1	3	2	4	2	4	3	1	2	1	3	4	1	1	3
1	1	1	1	0	1	0	0	1	1	1	6	1	1	7	7	4	7	5	2	7	7	5	7	7	2	3	2	2	1	2	2	2	2	1	1	3	1	1	4	4	2	2	1	4	4	3	1	1	1
1	1	0	0	1	0	0	0	0	1	1	5	1	2	3	7	6	5	6	7	7	4	6	7	6	7	3	3	2	3	3	4	1	1	2	1	3	2	3	1	1	3	1	1	1	3	4	2	1	4
1	0	0	1	1	0	1	0	1	0	0		0	1	3	4	7	7	7	7	7	7	7	7	7	7	2	1	1	2	2	1	1	1	2	1	3	2	1	2	1	2	1	2	2	2	2	2	1	1
1	1	1	1	1	0	1	0	1	0	0		5	2	3	3	3	3	3	3	3	3	3	3	3	3	2	2	2	2	2	2	2	2	2	2	2	2	2	2	2	2	2	2	2	1	2	2	2	1
1	1	1	0	1	1	0	0	1	0	1	7	4	2	4	7	7	1	7	3	2	1	7	7	6	1	2	2	3	4	2	3	4	1	2	4	1	4	3	4	2	1	1	1	2	4	4	1	2	4
1	1	0	0	0	0	0	0	0	0	0	2	1	2	6	6	7	7	7	5	4	7	4	4	7	4	1	1	1	1	1	1	1	1	1	1	1	1	1	1	1	1	1	1	1	1	1	1	1	1
1	0	0	0	0	0	0	0	0	0	0		1	3	7	7	7	7	7	7	7	7	7	7	7	7	1	1	1	1	1	1	1	1	1	1	1	1	1	1	1	1	1	1	1	1	1	1	1	1
0	0	0	0	0	0	0	0	0	0	0	0	0	1	7	7	4	5	7	7	6	5	7	7	5	6	1	1	1	1	1	2	1	1	1	1	1	1	1	1	1	1	2	1	1	1	1	1	1	1
1	0	0	0	0	0	0	0	0	0	0		2	2	4	2	5	5	2	6	4	6	5	4	6	5	2	2	2	2	2	2	2	1	1	2	1	2	1	2	1	1	1	1	1	1	1	1	1	1
1	0	0	0	0	0	0	0	1	0	0		0	2	7	7	7	7	7	7	7	7	7	7	7	7	1	1	1	2	1	1	1	1	1	1	1	1	1	1	1	1	1	1	1	1	1	1	1	1
0	0	0	0	0	0	0	0	0	0	1	1	0	3	5	6	5	6	4	3	5	4	6	4	5	6	3	3	3	4	4	4	4	4	4	4	4	4	4	4	4	4	4	4	4	3	3	3	4	3
1	0	0	0	0	0	0	0	0	0	0		1	1	5	6	7	7	5	4	4	7	4	5	6	5	1	1	1	1	1	1	1	1	1	1	1	1	1	1	1	1	1	1	1	1	1	1	1	1
1	0	0	0	1	0	0	0	1	0	0		2	5	6	7	5	5	6	6	4	4	7	6	5	7	2	2	1	4	1	3	1	1	1	1	1	2	2	4	4	3	2	1	1	1	1	1	2	1
1	1	0	1	0	0	0	0	1	0	0		1	2	4	5	6	5	4	7	6	3	6	7	6	6	1	1	1	1	2	1	1	1	1	1	2	1	2	1	1	1	3	1	1	2	2	1	1	1
1	1	0	0	0	0	1	0	1	1	0		2	3	5	5	6	6	5	7	5	7	5	6	6	4	2	2	1	2	3	2	1	2	1	1	2	3	2	2	2	2	2	2	1	2	2	1	2	2
1	1	0	1	1	0	0	0	1	0	0	0	0	1	6	7	7	7	7	7	7	7	7	7	7	7	3	3	3	2	3	4	3	4	4	2	4	4	4	3	3	2	2	1	1	1	2	1	3	1
0	0	0	0	0	0	0	0	0	0	0	0	1	2	6	7	7	6	7	7	6	7	7	7	7	7	2	1	2	2	1	1	1	1	2	1	2	4	2	3	3	1	2	1	1	2	3	1	4	1
1	0	0	0	0	0	0	0	0	0	0		1	1	6	6	6	6	6	6	5	6	6	6	6	6	2	2	1	2	1	1	2	2	1	1	3	1	3	1	1	2	2	1	1	1	2	1	1	1
1	1	0	1	0	0	0	1	0	0	0		0	3	7	5	7	7	7	4	5	3	6	7	4	5	1	2	1	1	1	1	1	1	1	1	1	1	1	1	1	1	1	1	1	1	1	1	1	1
1	0	0	0	0	0	0	0	0	0	0		0	0	6	4	6	5	4	4	3	5	4	5	6	4	2	1	1	1	1	1	1	1	2	1	1	3	1	1	2	1	1	1	1	1	1	2	2	1
0	0	0	0	0	0	0	0	0	0	0	0	0	1	6	7	7	5	6	7	5	5	6	7	6	7	3	3	2	1	1	2	1	1	1	2	3	1	1	2	2	1	1	1	1	1	3	3	3	1
1	0	0	0	0	0	0	0	0	0	0	0	1	1	3	3	3	2	3	3	3	3	2	3	3	3	2	2	2	2	2	2	2	3	3	2	3	2	2	3	2	2	2	2	2	2	2	2	2	2
1	0	0	1	0	0	1	0	1	0	0	0	0	0	7	5	6	3	3	7	5	2	1	4	1	3	2	2	1	4	1	2	1	4	2	1	4	4	1	2	1	1	4	2	1	1	2	2	1	1
1	1	0	0	0	0	0	0	1	0	0	0	0	1	7	7	7	6	7	7	3	6	6	7	6	4	2	2	1	1	2	1	2	1	1	1	1	2	1	1	1	1	1	1	1	1	2	1	1	1
1	0	0	0	0	0	0	0	1	0	0	0	2	3	4	3	4	4	5	3	3	5	4	2	4	3	1	2	2	1	1	1	1	1	2	2	2	1	1	1	1	1	3	1	1	1	3	1	1	1
1	0	0	0	0	0	0	0	0	0	0	0	0	0	4	6	5	5	6	5	4	5	6	5	5	6	1	1	1	1	1	1	1	1	1	1	1	1	1	1	1	1	1	1	1	1	1	1	1	1
1	0	0	0	0	0	0	0	1	0	0	0	0	0	5	7	6	6	7	7	3	5	7	6	5	7	1	2	1	1	1	1	1	1	1	1	1	1	1	1	1	1	1	1	1	1	2	1	1	1
1	0	0	0	0	0	0	0	0	0	0	0	0	1	7	7	7	7	7	5	4	7	5	7	7	5	1	1	1	1	1	1	1	2	1	1	1	1	1	1	1	1	1	1	1	1	1	1	1	1
1	1	0	0	0	0	0	0	1	1	1	0	0	0	1	2	3	1	1	1	1	1	1	1	1	1	3	3	3	2	1	4	4	3	1	1	2	1	4	1	3	4	3	4	4	4	4	4	3	4
0	0	0	0	0	0	0	0	0	0	0	0	0	3	2	2	2	2	2	3	3	2	3	2	2	2	1	1	1	1	1	1	1	1	1	1	1	1	1	1	1	1	1	1	1	1	1	1	1	1
0	0	0	0	0	0	0	0	0	0	0	0	0	0	7	7	6	4	7	7	7	5	7	5	1	7	1	1	1	1	1	1	2	1	1	2	1	2	1	2	3	1	1	1	1	1	1	1	1	1
1	1	0	0	0	0	0	0	0	0	0	0	0	1	7	7	7	7	7	6	7	7	7	7	7	7	1	1	1	1	1	1	1	1	1	1	2	1	1	1	1	1	1	1	1	1	1	1	1	1
0	0	0	0	0	0	0	0	0	0	0	0	0	1	7	7	7	7	2	1	1	7	1	7	7	3	2	3	3	1	1	1	1	1	1	1	1	1	1	1	1	1	1	1	1	1	1	1	1	1
1	1	0	1	0	1	0	0	1	1	1	6	5	5	7	7	7	7	7	4	4	4	4	4	5	5	3	2	2	2	3	4	3	4	1	1	1	3	2	3	2	2	3	1	3	4	4	3	2	4
1	0	0	0	0	0	0	1	1	0	0		0	4	6	4	7	7	4	4	1	6	2	2	7	4	1	1	1	2	2	1	1	1	1	1	1	1	1	1	1	1	1	1	1	1	2	1	2	1
1	1	0	0	0	0	0	0	0	0	1	3	2	5	6	5	5	6	6	5	4	5	5	5	5	5	1	1	2	1	3	1	1	1	1	1	1	3	1	1	1	1	1	1	1	1	2	1	1	1
1	1	1	1	1	1	0	1	0	1	0		1	1	7	7	7	7	7	7	1	7	7	7	7	7	3	3	3	1	4	2	1	1	1	4	4	4	4	4	4	4	4	4	4	4	4	1	4	1
1	0	0	1	0	0	0	0	1	0	1	1	1	5	4	4	6	5	5	5	4	3	4	3	4	4	1	1	1	1	1	1	2	1	1	3	2	1	1	1	1	1	1	1	1	1	1	1	1	1
1	1	0	0	0	1	0	0	0	0	0	4	2	2	4	4	5	4	4	4	3	3	6	4	4	4	1	1	1	1	1	1	1	1	1	1	1	1	1	1	1	1	1	1	1	1	2	1	1	1
1	1	1	1	0	1	1	0	0	0	1		2	5	7	7	7	6	6	6	6	7	7	6	6	4	2	2	2	2	1	1	1	2	3	1	1	3	1	1	4	1	3	1	1	1	3	1	1	1
1	0	0	0	0	0	0	0	0	1	1	3	0	0	7	7	7	7	7	5	2	7	7	7	7	7	1	1	1	1	1	1	1	1	1	1	1	1	1	1	1	1	1	1	1	1	1	1	1	1
1	0	0	0	1	0	0	0	1	1	0		2	3	7	7	7	7	7	7	3	7	7	7	7	7	2	2	2	4	2	2	3	1	1	1	4	4	1	4	4	4	1	1	4	4	1	1	1	1
0	0	0	0	0	0	0	0	0	0	1	5	1	1	1	1	7	7	7	1	1	1	1	1	7	1	3	3	3	4	3	1	1	1	4	1	1	4	4	4	4	4	1	1	4	4	4	1	4	4
0	0	0	0	0	0	0	0	0	0	0	0	1	1	4	2	6	5	1	1	1	4	1	1	7	1	2	2	2	1	1	1	1	1	1	1	1	1	1	3	3	1	1	1	1	1	1	1	1	1
0	0	0	0	0	0	0	0	0	0	0	0	1	1	1	6	4	6	1	1	1	1	1	1	1	1	3	3	1	4	1	4	1	3	2	1	2	4	4	1	4	4	4	2	1	4	4	1	1	4
1	0	1	0	0	0	0	1	1	0	0	0	0	2	7	5	7	7	7	7	6	7	4	7	7	5	1	1	1	2	4	1	1	1	1	1	1	1	1	1	1	1	1	1	1	1	2	1	1	1
0	0	0	0	0	0	0	0	1	0	0	0	2	3	1	1	4	2	2	6	1	1	4	3	2	7	2	2	1	1	2	1	1	1	2	1	3	4	2	2	1	2	1	2	1	1	4	2	3	1
0	0	0	0	0	0	0	0	0	0	0	0	0	0	7	7	7	7	7	6	5	7	7	7	7	7	1	1	1	1	1	1	1	1	1	1	1	1	1	1	1	1	1	1	1	1	2	1	1	1
1	0	0	0	0	0	0	0	0	0	0	0	0	0	6	6	4	5	7	6	6	6	6	6	2	6	1	1	1	1	1	1	1	1	1	1	1	1	1	1	1	1	1	1	1	1	1	1	1	1
0	0	0	0	0	0	0	0	0	0	0	0	0	0	6	5	5	5	5	5	5	5	5	5	5	5	1	1	1	1	1	1	1	1	1	1	1	1	1	1	1	1	1	1	1	1	1	1	1	1
1	0	0	0	0	0	0	1	1	0	0	0	1	1	5	7	5	4	3	7	5	4	7	4	4	7	2	1	2	3	2	1	1	2	1	1	1	3	1	2	1	1	2	1	1	1	2	1	1	1
1	1	0	1	0	0	0	0	0	0	0	0	2	3	2	6	7	6	7	5	4	6	3	4	7	3	1	1	1	2	1	1	1	2	1	1	3	3	2	2	2	1	1	1	1	1	2	1	2	1
1	0	0	0	0	0	0	0	0	0	0	0	0	0	7	7	7	7	7	7	7	7	7	7	7	7	1	1	1	1	1	1	1	1	2	1	1	1	1	1	1	1	1	1	1	1	1	1	1	1
1	0	0	0	0	0	0	0	1	0	0	0	1	2	7	7	7	7	7	5	3	6	6	7	7	6	1	2	2	1	1	1	2	1	3	1	1	1	1	1	1	1	1	1	1	1	1	1	1	1
1	0	0	0	0	0	0	0	1	0	0	0	1	1	5	4	6	5	5	5	4	4	3	5	5	4	2	2	2	3	2	3	3	2	2	2	3	4	2	2	2	2	4	2	2	2	2	2	2	2
1	0	0	0	0	0	0	0	1	0	0	0	1	1	4	6	4	3	6	7	4	2	2	6	2	5	2	2	2	2	2	2	1	2	3	1	4	3	2	2	2	2	4	2	2	3	2	1	2	1
1	0	0	0	0	0	0	0	0	0	0	0	2	3	7	7	7	7	7	7	7	7	7	7	7	7	1	1	1	1	1	1	1	1	1	1	1	1	1	1	1	1	1	1	1	1	1	1	1	1
1	1	0	0	0	0	0	0	0	0	0	0	0	1	1	5	1	1	6	5	4	2	5	6	4	5	2	2	2	1	1	1	1	1	1	1	1	1	1	1	1	1	2	1	1	2	1	1	1	3
1	1	0	0	0	0	1	0	0	0	0	0	2	4	7	7	7	7	7	7	7	7	7	7	5	7	1	1	1	1	1	1	1	1	1	1	1	1	1	1	1	1	1	1	1	1	1	1	1	1
1	0	0	0	0	0	0	1	1	0	0	0	0	0	7	7	6	7	5	3	3	6	7	7	7	6	1	1	1	3	3	1	1	1	2	2	3	4	1	2	2	1	3	2	1	1	3	2	2	1
1	0	0	0	0	0	0	0	0	0	0	0	1	1	3	4	5	5	4	4	4	5	4	3	4	4	2	2	2	2	1	2	1	2	1	1	1	2	2	1	3	2	1	1	1	1	2	2	1	2
[truncated: 334 more rows]
[truncated: 24 more columns]
